# Supplementary material for: Methyl 3-hydr­oxy-4-(3-methyl­but-2-en­yloxy)benzoate
Source: Acta Crystallogr Sect E Struct Rep Online. 2009 Mar 11;65(Pt 4):o734–5. doi: 10.1107/S160053680900806X (PMC2968826; doi:10.1107/S160053680900806X)
Supplement: Supplementary file 2 [file e-65-0o734-Isup2.hkl]

# 
# h,k,l, Fc-squared, Fo-squared, sigma(Fo-squared) and status flag 
# 
data_I
_shelx_title ' 1 in P-1' 
_shelx_refln_list_code          4 
_shelx_F_calc_maximum       73.85 
_exptl_crystal_F_000       252.00 
_reflns_d_resolution_high  0.8107 
 
loop_ 
 _symmetry_equiv_pos_as_xyz 
 'x, y, z' 
 '-x, -y, -z' 
 
_cell_length_a     7.8401 
_cell_length_b     8.3899 
_cell_length_c    11.0993 
_cell_angle_alpha 100.655 
_cell_angle_beta   98.771 
_cell_angle_gamma 115.456 
 
_shelx_F_squared_multiplier     1.000 
 
loop_ 
 _refln_index_h 
 _refln_index_k 
 _refln_index_l 
 _refln_F_squared_calc 
 _refln_F_squared_meas 
 _refln_F_squared_sigma 
 _refln_observed_status 
   2   0   0      214.73      196.74      2.50 o 
   3   0   0      248.19      265.05      3.38 o 
   4   0   0       29.03       28.60      0.50 o 
   5   0   0       81.23       79.71      4.74 o 
   6   0   0        3.33        3.86      0.24 o 
   7   0   0        5.86        5.55      0.31 o 
   8   0   0       15.36       13.69      0.75 o 
  -8   1   0        6.89        6.11      0.69 o 
  -7   1   0       25.51       25.72      1.13 o 
  -6   1   0        7.33        8.91      0.35 o 
  -5   1   0      136.78      137.71      4.76 o 
  -4   1   0       12.01       13.88      0.29 o 
  -3   1   0      550.15      545.98      6.82 o 
  -2   1   0        0.12        0.03      0.02 o 
  -1   1   0       58.10       65.22      1.60 o 
   0   1   0       19.57       21.78      0.40 o 
   1   1   0     1839.04     1799.89     27.06 o 
   2   1   0      128.37      120.57      1.59 o 
   3   1   0      374.40      437.79      5.53 o 
   4   1   0       24.12       20.91      0.42 o 
   5   1   0       65.38       60.14      1.16 o 
   6   1   0       35.54       33.61      0.96 o 
   7   1   0        1.37        1.45      0.28 o 
  -9   2   0        1.47        1.34      0.21 o 
  -8   2   0        7.57       10.01      0.43 o 
  -7   2   0       22.00       23.75      0.74 o 
  -6   2   0       19.43       18.11      0.82 o 
  -5   2   0      147.26      162.33      2.18 o 
  -4   2   0        0.01        0.01      0.03 o 
  -3   2   0       16.24       19.75      0.34 o 
   0   2   0      333.15      328.66      7.08 o 
   1   2   0       60.51       62.36      0.87 o 
   2   2   0        1.15        0.31      0.06 o 
   3   2   0       67.95       69.14      1.02 o 
   4   2   0        4.79        4.87      0.19 o 
   5   2   0        8.76        9.00      0.54 o 
   6   2   0       56.07       50.56      1.60 o 
   7   2   0        4.26        4.53      0.43 o 
  -9   3   0        2.30        2.47      0.26 o 
  -8   3   0        0.00        0.26      0.17 o 
  -7   3   0       15.59       14.17      0.48 o 
  -6   3   0        3.44        3.37      0.41 o 
  -5   3   0       98.12       96.31      1.36 o 
  -4   3   0        3.16        3.62      0.51 o 
  -3   3   0      179.47      175.54      2.81 o 
  -2   3   0      221.69      244.71      5.48 o 
   0   3   0      125.10      137.63      1.81 o 
   1   3   0      128.78      170.73      2.24 o 
   2   3   0       22.21       15.60      0.47 o 
   3   3   0       32.48       26.79      0.78 o 
   4   3   0       55.48       52.81      1.57 o 
   5   3   0        4.99        4.13      0.39 o 
   6   3   0        0.10        0.16      0.16 o 
  -9   4   0        2.88        2.70      0.26 o 
  -8   4   0        3.27        3.14      0.43 o 
  -7   4   0       33.46       35.86      1.31 o 
  -6   4   0        0.06       -0.01      0.08 o 
  -5   4   0        0.10        0.56      0.08 o 
  -4   4   0     1851.34     1881.65     23.68 o 
  -3   4   0       45.69       43.18      0.68 o 
  -1   4   0        0.21        0.03      0.04 o 
   0   4   0       33.16       39.31      0.63 o 
   1   4   0        1.60        1.02      0.09 o 
   2   4   0       14.99       13.96      0.58 o 
   3   4   0        5.40        5.17      0.29 o 
   4   4   0       61.90       60.46      1.30 o 
   5   4   0        4.01        4.71      0.43 o 
  -9   5   0        1.44        1.18      0.19 o 
  -8   5   0        1.04        1.10      0.17 o 
  -7   5   0       19.41       18.05      0.77 o 
  -6   5   0        1.01        0.82      0.13 o 
  -5   5   0       43.44       40.46      0.69 o 
  -4   5   0      106.78      112.68      1.86 o 
  -3   5   0       95.44       94.52      1.57 o 
  -2   5   0        2.61        1.64      0.11 o 
  -1   5   0        0.95        2.94      0.14 o 
   0   5   0       12.90       10.28      0.26 o 
   1   5   0        4.20        3.79      0.25 o 
   2   5   0       17.84       16.81      0.54 o 
   3   5   0        0.34        0.34      0.12 o 
   4   5   0        0.65        0.50      0.14 o 
   5   5   0       24.97       28.19      1.17 o 
  -9   6   0        2.74        2.66      0.40 o 
  -8   6   0        0.00       -0.04      0.16 o 
  -7   6   0        0.00        0.24      0.10 o 
  -6   6   0      144.03      146.75      2.45 o 
  -5   6   0        0.15       -0.01      0.19 o 
  -4   6   0        0.01        0.09      0.06 o 
  -3   6   0        0.02        0.08      0.06 o 
  -2   6   0        4.70        4.89      0.19 o 
  -1   6   0        0.96        1.59      0.16 o 
   0   6   0        3.16        3.16      0.23 o 
   1   6   0        4.92        5.36      0.30 o 
   2   6   0       25.84       25.37      0.74 o 
   3   6   0        1.95        2.18      0.24 o 
   4   6   0        1.65        1.56      0.32 o 
  -9   7   0        4.55        3.42      0.46 o 
  -8   7   0        0.39        0.16      0.21 o 
  -7   7   0        5.64        5.82      0.51 o 
  -5   7   0        2.54        3.59      0.81 o 
  -4   7   0        4.07        3.82      0.25 o 
  -3   7   0        0.17        0.02      0.06 o 
  -2   7   0        1.91        1.36      0.16 o 
  -1   7   0        2.63        1.67      0.18 o 
   0   7   0        0.50        0.42      0.13 o 
   1   7   0        6.81        6.67      0.45 o 
   2   7   0        1.02        0.61      0.16 o 
   3   7   0       16.20       17.53      0.66 o 
  -8   8   0       10.94        9.99      0.71 o 
  -7   8   0        0.39        0.34      0.27 o 
  -6   8   0        2.18        1.17      0.20 o 
  -5   8   0        0.00       -0.04      0.11 o 
  -4   8   0        0.05        0.15      0.16 o 
  -3   8   0        0.01        0.10      0.15 o 
  -2   8   0        0.24        0.53      0.23 o 
  -1   8   0        4.40        4.41      0.30 o 
   0   8   0        9.68       10.76      0.73 o 
   1   8   0        0.00        0.09      0.11 o 
  -7   9   0        0.11        0.06      0.21 o 
  -6   9   0        2.49        1.82      0.26 o 
  -5   9   0        0.11        0.09      0.14 o 
  -4   9   0        0.01        0.17      0.20 o 
  -3   9   0        1.99        1.37      0.33 o 
  -2   9   0        0.07        0.16      0.22 o 
  -1   9   0       12.84       12.80      0.89 o 
  -5  10   0        0.07       -0.02      0.16 o 
  -4  10   0        0.00        0.14      0.19 o 
  -3  10   0        1.43        1.25      0.38 o 
   3 -10   1        7.74        8.25      0.71 o 
   4 -10   1        2.36        2.51      0.43 o 
   5 -10   1        0.69        0.39      0.23 o 
   0  -9   1        4.29        3.88      0.31 o 
   1  -9   1        0.09        0.13      0.13 o 
   2  -9   1        5.93        7.09      0.64 o 
   3  -9   1        7.57        7.34      0.62 o 
   4  -9   1        4.57        2.52      0.38 o 
   5  -9   1        0.80        0.71      0.24 o 
  -1  -8   1        0.82        0.78      0.18 o 
   0  -8   1       89.89       95.89      1.95 o 
   1  -8   1       27.87       30.04      0.82 o 
   2  -8   1       17.49       16.57      0.54 o 
   3  -8   1        0.63        0.65      0.13 o 
   4  -8   1        2.28        1.79      0.29 o 
   5  -8   1        0.20        0.39      0.13 o 
   6  -8   1        0.17        0.23      0.20 o 
   8  -8   1        0.01        0.07      0.20 o 
  -3  -7   1        0.36        0.48      0.15 o 
  -2  -7   1        0.03       -0.01      0.10 o 
  -1  -7   1        5.27        4.95      0.33 o 
   0  -7   1       27.68       30.86      1.16 o 
   1  -7   1       14.11       14.40      0.49 o 
   2  -7   1       32.97       27.38      1.26 o 
   3  -7   1        5.24        3.56      0.17 o 
   4  -7   1        0.54        0.62      0.10 o 
   5  -7   1       17.06       17.26      0.41 o 
   6  -7   1        3.47        3.62      0.28 o 
   7  -7   1        0.00        0.03      0.10 o 
   8  -7   1        0.58        0.70      0.26 o 
   9  -7   1        0.44        0.60      0.27 o 
  -4  -6   1        1.23        1.36      0.22 o 
  -3  -6   1        0.12        0.06      0.17 o 
  -2  -6   1       81.65       77.09      2.25 o 
  -1  -6   1       42.70       45.08      1.04 o 
   0  -6   1      111.90      113.05      2.06 o 
   1  -6   1       15.14       17.04      0.98 o 
   2  -6   1       20.22       20.56      1.11 o 
   3  -6   1        3.06        5.69      0.20 o 
   4  -6   1        3.85        2.97      0.15 o 
   5  -6   1       24.47       22.55      0.98 o 
   6  -6   1        0.47        0.36      0.27 o 
   7  -6   1        3.12        3.17      0.23 o 
   8  -6   1        1.44        1.49      0.26 o 
   9  -6   1        0.95        1.30      0.19 o 
  -5  -5   1        0.10        0.15      0.18 o 
  -4  -5   1        4.57        4.82      0.32 o 
  -3  -5   1        6.36        6.52      0.35 o 
  -2  -5   1       83.79       84.49      1.80 o 
  -1  -5   1        4.67        6.20      0.30 o 
   0  -5   1      131.47      127.44      2.22 o 
   1  -5   1        0.05        0.04      0.08 o 
   2  -5   1       23.00       17.64      0.36 o 
   3  -5   1      217.98      234.58      3.06 o 
   4  -5   1        7.11        8.11      0.28 o 
   5  -5   1        6.50        5.71      0.32 o 
   6  -5   1        8.26        7.46      0.31 o 
   7  -5   1        6.93        6.75      0.32 o 
   8  -5   1       18.09       17.63      0.58 o 
   9  -5   1        0.01        0.09      0.17 o 
  -6  -4   1        2.27        2.96      0.41 o 
  -5  -4   1        0.15        0.34      0.18 o 
  -4  -4   1       19.98       18.74      0.73 o 
  -3  -4   1       15.43       15.28      0.63 o 
  -2  -4   1      257.26      268.81      4.36 o 
  -1  -4   1       49.82       51.59      0.79 o 
   0  -4   1       12.43       11.66      0.25 o 
   1  -4   1       29.51       35.70      0.57 o 
   2  -4   1        8.09        5.52      0.17 o 
   3  -4   1      166.06      164.98      2.58 o 
   4  -4   1        0.40        0.01      0.29 o 
   5  -4   1       26.11       38.57      0.93 o 
   6  -4   1        0.36        0.53      0.11 o 
   7  -4   1        4.77        4.96      0.28 o 
   8  -4   1        0.03        0.17      0.16 o 
   9  -4   1        0.18        0.56      0.15 o 
  -6  -3   1       10.76       11.41      0.67 o 
  -5  -3   1        0.00       -0.04      0.08 o 
  -4  -3   1       80.62       78.58      1.54 o 
  -3  -3   1        1.78        1.10      0.20 o 
  -2  -3   1      118.63      131.31      1.77 o 
  -1  -3   1       24.81       26.79      0.44 o 
   0  -3   1      281.75      259.29      3.30 o 
   1  -3   1      798.28      895.22     11.27 o 
   2  -3   1       15.52       12.95      0.78 o 
   3  -3   1      245.78      296.60      4.48 o 
   4  -3   1       30.74       26.69      0.46 o 
   5  -3   1       21.05       24.77      0.59 o 
   6  -3   1      125.60      129.36      2.21 o 
   7  -3   1        1.11        1.17      0.16 o 
   8  -3   1        1.57        1.66      0.21 o 
   9  -3   1       13.55       15.66      0.60 o 
  -7  -2   1        0.07        0.46      0.19 o 
  -6  -2   1        1.65        1.38      0.27 o 
  -5  -2   1        3.50        3.34      0.23 o 
  -4  -2   1      147.10      146.77      2.02 o 
  -3  -2   1       43.95       40.27      0.66 o 
  -2  -2   1       37.52       33.89      0.54 o 
  -1  -2   1       28.17       29.01      0.44 o 
   0  -2   1        0.61        0.40      0.04 o 
   1  -2   1      378.11      431.91      6.81 o 
   2  -2   1        0.25       -0.06      0.23 o 
   3  -2   1      394.85      486.15      6.16 o 
   4  -2   1        1.04        1.23      0.07 o 
   5  -2   1        7.89        7.88      0.30 o 
   6  -2   1       17.50       17.11      0.50 o 
   7  -2   1        0.30        0.32      0.12 o 
   8  -2   1        0.76        1.04      0.18 o 
  -8  -1   1        7.49       10.18      0.67 o 
  -7  -1   1        2.21        2.63      0.35 o 
  -6  -1   1       13.38       12.87      0.45 o 
  -5  -1   1        0.08        0.41      0.14 o 
  -4  -1   1       24.04       22.36      0.51 o 
  -3  -1   1       33.97       28.16      0.48 o 
  -2  -1   1      416.55      433.61      5.43 o 
  -1  -1   1      271.01      294.60      4.40 o 
   1  -1   1     1700.66     1607.94     38.46 o 
   2  -1   1       42.54       40.79      0.60 o 
   3  -1   1        3.12        6.79      0.15 o 
   4  -1   1      327.45      353.57      4.49 o 
   5  -1   1       15.96       17.84      0.48 o 
   6  -1   1        1.82        1.75      0.18 o 
   7  -1   1       36.87       37.55      1.45 o 
   8  -1   1        0.14       -0.06      0.11 o 
  -8   0   1        0.13        0.30      0.15 o 
  -7   0   1        2.64        3.31      0.25 o 
  -6   0   1       18.24       18.87      0.54 o 
  -5   0   1       18.61       17.13      0.38 o 
  -4   0   1       57.46       63.16      0.93 o 
  -3   0   1        0.02        0.01      0.04 o 
  -2   0   1       68.02       58.89      0.81 o 
  -1   0   1        3.05        2.52      0.07 o 
   0   0   1      384.10      345.90      7.44 o 
   1   0   1     5453.65     2820.95     66.80 o 
   2   0   1      172.75      158.71      2.04 o 
   3   0   1        0.94        0.48      0.13 o 
   4   0   1      299.20      344.73      4.41 o 
   5   0   1        1.77        2.71      0.19 o 
   6   0   1        0.88        1.17      0.16 o 
   7   0   1       27.46       26.17      0.76 o 
   8   0   1        0.14        0.59      0.22 o 
  -8   1   1        0.21        0.07      0.11 o 
  -7   1   1        8.29        8.30      0.58 o 
  -6   1   1        6.62        6.23      0.29 o 
  -5   1   1        3.90        3.04      0.14 o 
  -4   1   1       33.70       26.43      0.45 o 
  -3   1   1        2.92        3.49      0.11 o 
  -2   1   1      435.07      447.01      5.61 o 
  -1   1   1     2708.00     2186.19    136.94 o 
   0   1   1       39.49       41.32      0.57 o 
   1   1   1        0.68        0.65      0.05 o 
   2   1   1      242.22      277.08      3.52 o 
   3   1   1       14.57       16.92      0.34 o 
   4   1   1        7.10        7.46      0.23 o 
   5   1   1       22.59       16.25      0.49 o 
   6   1   1        6.87        6.43      0.32 o 
   7   1   1        4.52        4.98      0.44 o 
  -9   2   1        1.00        1.31      0.23 o 
  -8   2   1        0.94        1.13      0.18 o 
  -7   2   1        6.00        6.89      0.33 o 
  -6   2   1        1.71        2.32      0.18 o 
  -5   2   1        0.00        0.03      0.04 o 
  -4   2   1       43.97       34.76      0.57 o 
  -3   2   1       67.30       69.75      0.96 o 
  -2   2   1     1193.17     1143.40     14.54 o 
   0   2   1      179.76      182.61      2.76 o 
   1   2   1       31.01       21.86      0.38 o 
   2   2   1      900.87     1033.96     12.93 o 
   3   2   1        2.67        1.96      0.12 o 
   4   2   1       11.74       12.08      0.32 o 
   5   2   1       83.59       79.55      1.79 o 
   6   2   1        1.43        0.71      0.21 o 
   7   2   1        0.63        0.20      0.20 o 
  -9   3   1        5.85        6.75      0.43 o 
  -8   3   1        3.17        3.83      0.27 o 
  -7   3   1        0.29        0.24      0.11 o 
  -6   3   1        6.48        7.41      0.29 o 
  -5   3   1        7.39        9.58      0.25 o 
  -4   3   1      169.92      184.76      2.41 o 
  -3   3   1      920.32      964.75     12.04 o 
  -2   3   1       37.42       32.75      0.51 o 
  -1   3   1      114.47      142.45      4.98 o 
   0   3   1      254.94      295.00      8.02 o 
   1   3   1        0.25        0.49      0.07 o 
   2   3   1       28.83       34.55      0.60 o 
   3   3   1        1.12        2.74      0.15 o 
   4   3   1       51.76       49.03      1.58 o 
   5   3   1        5.73        5.20      0.44 o 
   6   3   1        0.00        0.08      0.19 o 
  -9   4   1        0.49        0.50      0.26 o 
  -8   4   1        1.99        2.29      0.22 o 
  -7   4   1        1.94        1.83      0.18 o 
  -6   4   1       12.60       11.16      0.30 o 
  -5   4   1        6.93        8.10      0.23 o 
  -4   4   1      363.97      385.29      4.89 o 
  -3   4   1     3041.84     2913.54     36.79 o 
  -2   4   1       22.34       16.76      0.33 o 
  -1   4   1        0.07        0.07      0.04 o 
   0   4   1      419.77      474.43      5.99 o 
   1   4   1        6.96        7.35      0.22 o 
   2   4   1       51.25       49.09      0.85 o 
   3   4   1       84.20       79.70      2.33 o 
   4   4   1       14.06       13.00      0.68 o 
   5   4   1        6.72        6.20      0.51 o 
  -9   5   1        0.53        0.12      0.22 o 
  -8   5   1        6.74        5.40      0.49 o 
  -7   5   1        0.68        0.84      0.16 o 
  -6   5   1       22.61       24.71      0.50 o 
  -5   5   1       79.84       82.42      1.22 o 
  -4   5   1        0.08        0.17      0.07 o 
  -3   5   1       49.88       61.16      1.07 o 
  -2   5   1      141.90      154.76      2.44 o 
  -1   5   1        1.03        0.48      0.08 o 
   0   5   1       32.22       31.61      0.77 o 
   1   5   1       13.76       16.64      0.51 o 
   2   5   1       88.68       90.57      1.74 o 
   3   5   1        0.00       -0.06      0.10 o 
   4   5   1        0.54        1.20      0.26 o 
  -9   6   1        1.31        1.04      0.33 o 
  -8   6   1        4.67        4.14      0.46 o 
  -7   6   1        0.57        0.62      0.23 o 
  -6   6   1       58.99       55.40      1.23 o 
  -5   6   1      580.79      605.25      9.77 o 
  -4   6   1        0.09        0.02      0.06 o 
  -3   6   1        0.07        0.13      0.06 o 
  -2   6   1       44.50       47.75      0.80 o 
  -1   6   1        0.07       -0.07      0.05 o 
   0   6   1       39.71       39.14      0.90 o 
   1   6   1       23.59       25.01      0.70 o 
   2   6   1       15.28       16.58      0.79 o 
   3   6   1       17.82       16.38      0.59 o 
  -9   7   1        0.04       -0.16      0.21 o 
  -8   7   1        2.30        2.76      0.40 o 
  -7   7   1        4.80        3.89      0.43 o 
  -6   7   1        3.00        2.63      0.34 o 
  -3   7   1        0.69        0.84      0.15 o 
  -2   7   1       12.58       10.91      0.67 o 
  -1   7   1        3.39        4.03      0.26 o 
   0   7   1       42.85       48.39      1.11 o 
   1   7   1        3.28        3.10      0.27 o 
   2   7   1        1.26        1.40      0.21 o 
  -8   8   1        7.30        6.19      0.57 o 
  -7   8   1       74.09       67.29      2.11 o 
  -6   8   1        0.04        0.21      0.13 o 
  -5   8   1        0.21        0.21      0.13 o 
  -4   8   1        3.14        2.98      0.29 o 
  -3   8   1        0.07        0.13      0.17 o 
  -2   8   1        9.58        9.88      0.69 o 
  -1   8   1        1.73        1.96      0.37 o 
   0   8   1        3.84        5.37      0.55 o 
   1   8   1       11.76       12.55      0.85 o 
  -7   9   1        0.01        0.39      0.24 o 
  -6   9   1        1.93        2.07      0.25 o 
  -5   9   1        0.74        0.59      0.24 o 
  -4   9   1        2.44        1.46      0.33 o 
  -3   9   1        0.09        0.01      0.16 o 
  -2   9   1        8.98        9.54      0.74 o 
  -1   9   1        1.13        1.24      0.36 o 
   2 -10   2        3.67        4.40      0.60 o 
   3 -10   2       13.47       14.42      0.95 o 
   4 -10   2        0.12       -0.02      0.19 o 
   5 -10   2        1.03        0.89      0.30 o 
   0  -9   2        0.07        0.00      0.11 o 
   1  -9   2      116.81      126.82      2.46 o 
   2  -9   2        0.65        0.36      0.15 o 
   3  -9   2        1.05        1.33      0.19 o 
   4  -9   2       23.09       20.15      1.55 o 
   5  -9   2        1.05        0.57      0.24 o 
   7  -9   2        0.28        0.06      0.16 o 
  -2  -8   2        9.61       10.19      0.50 o 
  -1  -8   2        0.05        0.06      0.11 o 
   0  -8   2       39.04       41.13      1.51 o 
   1  -8   2       88.76       99.72      1.96 o 
   2  -8   2        1.94        1.96      0.26 o 
   3  -8   2        2.02        2.13      0.21 o 
   4  -8   2       13.61       14.02      1.31 o 
   5  -8   2        0.01       -0.03      0.07 o 
   6  -8   2        0.47        0.47      0.12 o 
   7  -8   2        1.54        1.67      0.19 o 
   8  -8   2        0.00       -0.14      0.15 o 
  -3  -7   2        0.15        0.01      0.11 o 
  -2  -7   2        2.23        2.36      0.53 o 
  -1  -7   2      259.59      273.92      4.63 o 
   0  -7   2        0.17        0.10      0.13 o 
   1  -7   2       17.94       18.93      0.58 o 
   2  -7   2       75.09       75.78      1.48 o 
   3  -7   2        1.55        1.37      0.16 o 
   4  -7   2        0.67        1.10      0.13 o 
   5  -7   2        0.55        0.73      0.13 o 
   6  -7   2        0.11        0.21      0.10 o 
   7  -7   2        1.19        0.57      0.13 o 
   8  -7   2        0.63        0.44      0.13 o 
  -4  -6   2        8.84       11.36      1.41 o 
  -3  -6   2        0.37        0.34      0.13 o 
  -2  -6   2      113.19      113.53      2.16 o 
  -1  -6   2      334.18      354.66      5.78 o 
   0  -6   2       10.92       14.81      0.51 o 
   1  -6   2        0.09        0.08      0.08 o 
   2  -6   2       12.46       17.08      0.48 o 
   3  -6   2       10.00        8.53      0.25 o 
   4  -6   2        0.00        0.02      0.08 o 
   5  -6   2        9.14        7.95      0.31 o 
   6  -6   2        3.47        3.56      0.23 o 
   7  -6   2        1.86        1.56      0.18 o 
   8  -6   2        0.02       -0.04      0.12 o 
   9  -6   2        0.18        0.35      0.11 o 
  -5  -5   2        0.01        0.07      0.13 o 
  -4  -5   2        8.51        8.66      0.42 o 
  -3  -5   2      215.08      226.87      3.87 o 
  -2  -5   2        5.47        5.61      0.45 o 
  -1  -5   2       98.69       93.03      1.73 o 
   0  -5   2      191.42      201.53     13.30 o 
   1  -5   2        7.22        6.81      0.20 o 
   2  -5   2       23.66       14.96      0.32 o 
   3  -5   2        7.41       11.77      0.29 o 
   4  -5   2        2.03        1.34      0.13 o 
   5  -5   2        3.72        4.11      0.22 o 
   6  -5   2        5.84        6.11      0.34 o 
   7  -5   2        4.00        4.50      0.27 o 
   8  -5   2        0.21        0.39      0.13 o 
   9  -5   2        0.04        0.13      0.10 o 
  -6  -4   2        6.99       10.56      0.68 o 
  -5  -4   2        0.02        0.00      0.09 o 
  -4  -4   2       86.68       87.88      1.73 o 
  -3  -4   2      547.77      565.43      8.90 o 
  -2  -4   2       36.23       40.76      0.90 o 
  -1  -4   2        2.71        3.33      0.32 o 
   0  -4   2       59.23       61.43      0.88 o 
   1  -4   2      163.99      166.67      2.18 o 
   2  -4   2       33.51       34.97      0.56 o 
   3  -4   2        9.11        7.97      0.21 o 
   4  -4   2       28.78       23.44      0.43 o 
   5  -4   2       32.66       30.30      0.91 o 
   6  -4   2        1.63        2.25      0.21 o 
   7  -4   2        6.49        7.97      0.36 o 
   8  -4   2        0.33        0.18      0.13 o 
   9  -4   2        0.18        0.23      0.12 o 
  -7  -3   2        0.06        0.12      0.22 o 
  -6  -3   2        4.61        4.93      0.45 o 
  -5  -3   2       52.75       56.39      2.33 o 
  -4  -3   2       47.86       46.04      1.02 o 
  -3  -3   2       85.73       81.46      4.51 o 
  -2  -3   2      286.74      309.90      3.96 o 
  -1  -3   2      163.62      182.05      4.83 o 
   0  -3   2      290.13      322.78      4.54 o 
   1  -3   2       28.96       35.48      0.54 o 
   2  -3   2      101.97       97.69      1.32 o 
   3  -3   2       48.89       52.98      0.77 o 
   4  -3   2       39.59       44.07      0.75 o 
   5  -3   2      140.78      148.24      2.44 o 
   6  -3   2        2.92        2.54      0.20 o 
   7  -3   2        1.53        1.15      0.17 o 
   8  -3   2        3.71        2.80      0.28 o 
   9  -3   2        0.71        0.55      0.22 o 
  -7  -2   2        0.02       -0.15      0.12 o 
  -6  -2   2       16.93       16.40      0.77 o 
  -5  -2   2      315.97      322.56      5.24 o 
  -4  -2   2       54.55       60.54      0.94 o 
  -3  -2   2       65.86       73.43      1.07 o 
  -2  -2   2      552.56      604.07      7.55 o 
  -1  -2   2      702.98      697.61     10.65 o 
   0  -2   2       58.41       65.34      0.89 o 
   1  -2   2       45.52       38.98      0.58 o 
   2  -2   2        2.13        3.13      0.10 o 
   3  -2   2      233.28      244.83      3.74 o 
   4  -2   2        3.17        1.67      0.13 o 
   5  -2   2       43.40       52.19      1.03 o 
   6  -2   2       21.35       20.07      0.57 o 
   7  -2   2        5.06        4.17      0.27 o 
   8  -2   2       22.10       23.08      0.79 o 
  -8  -1   2        0.99        1.07      0.26 o 
  -7  -1   2        3.50        4.03      0.41 o 
  -6  -1   2       54.81       56.52      1.64 o 
  -5  -1   2        1.71        1.47      0.14 o 
  -4  -1   2       89.54       95.56      1.36 o 
  -3  -1   2      353.77      414.58      5.24 o 
  -2  -1   2      379.91      440.81      6.97 o 
  -1  -1   2       17.78       19.90      0.31 o 
   0  -1   2     1223.63     1124.30     23.42 o 
   1  -1   2      196.54      181.57      2.83 o 
   2  -1   2      232.91      234.63      3.55 o 
   3  -1   2      809.03      845.36     12.47 o 
   4  -1   2       65.67       75.22      1.33 o 
   5  -1   2       72.74       78.65      1.44 o 
   6  -1   2       24.68       22.41      0.85 o 
   7  -1   2        8.85        7.47      0.37 o 
   8  -1   2       15.76       12.60      0.96 o 
  -8   0   2        0.97        0.98      0.25 o 
  -7   0   2       72.32       68.71      1.37 o 
  -6   0   2       29.79       30.35      0.59 o 
  -5   0   2      110.80      109.47      1.55 o 
  -4   0   2      183.14      187.47      2.47 o 
  -3   0   2      447.28      479.85      6.01 o 
  -2   0   2       28.59       31.03      0.51 o 
  -1   0   2      293.19      292.35      5.97 o 
   0   0   2      947.04      881.05     18.35 o 
   1   0   2      313.32      342.62      4.29 o 
   2   0   2        6.92        6.52      0.15 o 
   3   0   2      119.81      120.29      1.61 o 
   4   0   2      129.09      132.29      2.18 o 
   5   0   2       42.98       37.96      0.86 o 
   6   0   2       41.49       38.65      0.91 o 
   7   0   2        1.62        1.57      0.38 o 
  -9   1   2        0.01        0.15      0.14 o 
  -8   1   2       15.22       15.17      0.54 o 
  -7   1   2        5.60        6.34      0.31 o 
  -6   1   2        8.73        7.98      0.25 o 
  -5   1   2      151.89      140.51      1.92 o 
  -4   1   2       23.27       27.89      0.48 o 
  -3   1   2        6.96        3.79      0.12 o 
  -2   1   2     1267.59     1292.57     20.81 o 
  -1   1   2       59.85       48.05      4.05 o 
   0   1   2      150.94      151.31      2.29 o 
   1   1   2      825.54      907.59     13.73 o 
   2   1   2      151.95      180.21      2.35 o 
   3   1   2      460.90      534.16      6.73 o 
   4   1   2       41.20       39.59      1.46 o 
   5   1   2       42.34       37.77      0.86 o 
   6   1   2       75.34       67.64      1.39 o 
   7   1   2        3.88        4.66      0.47 o 
  -9   2   2        8.58        7.38      0.40 o 
  -8   2   2        3.45        4.01      0.32 o 
  -7   2   2       33.28       33.35      0.80 o 
  -6   2   2        9.97        9.23      0.26 o 
  -5   2   2       44.22       42.04      0.69 o 
  -4   2   2        3.53        3.93      0.23 o 
  -3   2   2       36.70       32.74      0.89 o 
  -2   2   2     1015.88     1037.61     13.15 o 
  -1   2   2      160.18      168.64      2.16 o 
   0   2   2       70.97       76.57      1.05 o 
   1   2   2       64.89       62.38      1.96 o 
   2   2   2      110.78      128.32      1.74 o 
   3   2   2       55.03       45.22      0.75 o 
   4   2   2       17.17       12.51      0.41 o 
   5   2   2        0.44        0.80      0.15 o 
   6   2   2        0.13        0.01      0.13 o 
  -9   3   2        3.15        3.85      0.60 o 
  -8   3   2        1.21        1.14      0.17 o 
  -7   3   2       20.22       20.90      0.87 o 
  -6   3   2        0.05        0.03      0.06 o 
  -5   3   2        3.30        1.69      0.13 o 
  -4   3   2      205.98      209.75      5.34 o 
  -3   3   2        0.01        0.23      0.04 o 
  -2   3   2       31.76       35.94      0.54 o 
  -1   3   2      144.93      145.14      1.91 o 
   0   3   2       71.57       90.66      1.47 o 
   1   3   2      650.56      737.00      9.22 o 
   2   3   2       15.39       13.76      0.48 o 
   3   3   2       49.21       41.41      1.30 o 
   4   3   2      154.43      134.82      3.25 o 
   5   3   2        4.85        4.45      0.41 o 
   6   3   2        0.90        1.18      0.28 o 
  -9   4   2        3.30        3.52      0.48 o 
  -7   4   2        1.19        0.90      0.13 o 
  -6   4   2        0.00        0.04      0.06 o 
  -5   4   2        0.12        0.13      0.06 o 
  -4   4   2      154.41      154.85      2.70 o 
  -3   4   2      111.85      107.70      1.47 o 
  -2   4   2      106.72      138.12      1.86 o 
  -1   4   2        2.97        4.14      0.27 o 
   0   4   2        4.52        4.49      0.23 o 
   1   4   2        0.57        1.37      0.11 o 
   2   4   2        1.27        0.45      0.09 o 
   3   4   2        0.43        0.21      0.11 o 
   4   4   2        1.73        0.73      0.21 o 
   5   4   2        2.50        3.63      0.41 o 
  -9   5   2        1.12        1.38      0.34 o 
  -8   5   2        0.62        0.58      0.22 o 
  -7   5   2        0.09       -0.04      0.15 o 
  -6   5   2       11.93       10.94      0.40 o 
  -5   5   2        3.17        2.24      0.19 o 
  -4   5   2       79.24       80.70      1.52 o 
  -3   5   2       17.48       12.40      0.34 o 
  -2   5   2       33.93       39.86      0.76 o 
  -1   5   2      272.02      285.46      4.37 o 
   0   5   2        1.45        1.44      0.14 o 
   1   5   2        8.94        8.28      0.34 o 
   2   5   2       91.31       80.06      1.58 o 
   3   5   2        4.94        6.30      0.34 o 
   4   5   2        2.36        2.42      0.34 o 
  -9   6   2        0.23       -0.11      0.19 o 
  -8   6   2        0.12       -0.01      0.18 o 
  -7   6   2        0.50        0.45      0.21 o 
  -6   6   2       10.97        9.89      0.43 o 
  -5   6   2       56.69       50.72      1.15 o 
  -4   6   2       87.29       98.98      3.67 o 
  -3   6   2        3.10        2.76      0.28 o 
  -2   6   2        2.48        2.32      0.82 o 
  -1   6   2       21.78       22.07      0.62 o 
   0   6   2        0.56        0.61      0.14 o 
   1   6   2        0.39        0.24      0.12 o 
   2   6   2        9.15        8.25      0.39 o 
   3   6   2        0.21        0.47      0.25 o 
  -9   7   2        0.96        0.73      0.29 o 
  -8   7   2        0.57        0.42      0.22 o 
  -7   7   2        1.20        0.93      0.19 o 
  -6   7   2       21.85       19.97      1.06 o 
  -5   7   2        1.61        1.01      0.54 o 
  -4   7   2       15.22       14.62      0.69 o 
  -2   7   2        0.95        0.95      0.26 o 
  -1   7   2        1.06        0.85      0.25 o 
   0   7   2       13.72       12.50      0.77 o 
   1   7   2        7.64        8.55      0.65 o 
   2   7   2        1.91        2.30      0.25 o 
  -8   8   2        0.54        0.62      0.28 o 
  -7   8   2       18.21       16.96      0.90 o 
  -6   8   2       37.38       32.05      1.25 o 
  -5   8   2        0.79        0.46      0.38 o 
  -4   8   2        2.49        2.36      0.47 o 
  -3   8   2        8.60        7.94      0.62 o 
  -2   8   2        0.95        1.17      0.30 o 
  -1   8   2        0.09        0.22      0.19 o 
   0   8   2        9.28        9.03      0.71 o 
  -7   9   2        0.05        0.41      0.17 o 
  -6   9   2        3.98        2.80      0.36 o 
  -5   9   2        5.36        5.02      0.53 o 
  -4   9   2        0.77        0.94      0.29 o 
  -3   9   2        0.70        0.40      0.24 o 
  -2   9   2        0.51        0.90      0.32 o 
   2 -10   3       10.17       10.73      0.51 o 
   3 -10   3        0.00       -0.03      0.11 o 
   4 -10   3        0.05        0.17      0.12 o 
   0  -9   3        0.00        0.08      0.13 o 
   1  -9   3        2.59        2.76      0.29 o 
   2  -9   3       44.97       47.99      1.39 o 
   3  -9   3        1.79        1.91      0.22 o 
   4  -9   3        2.20        2.38      0.30 o 
   5  -9   3       13.78       12.19      0.61 o 
   6  -9   3        0.01        0.05      0.12 o 
   7  -9   3        0.02        0.19      0.16 o 
  -2  -8   3        0.92        1.27      0.22 o 
  -1  -8   3        3.34        3.49      0.32 o 
   0  -8   3       45.49       46.67      1.14 o 
   1  -8   3        4.98        5.04      0.33 o 
   2  -8   3        3.65        3.61      0.27 o 
   3  -8   3        6.86        5.97      0.31 o 
   4  -8   3        1.27        1.22      0.17 o 
   5  -8   3        3.33        3.03      0.29 o 
   6  -8   3        3.43        3.52      0.24 o 
   7  -8   3        0.28        0.56      0.21 o 
   8  -8   3        0.07        0.09      0.09 o 
  -3  -7   3        0.16        0.22      0.13 o 
  -2  -7   3        2.22        2.24      0.26 o 
  -1  -7   3       21.60       20.64      0.73 o 
   0  -7   3      246.17      250.24      6.72 o 
   1  -7   3       12.64       14.18      0.50 o 
   2  -7   3       11.93       12.76      0.45 o 
   3  -7   3      132.19      120.21      2.15 o 
   4  -7   3        0.16        0.04      0.07 o 
   5  -7   3        1.40        0.84      0.13 o 
   6  -7   3       20.67       19.66      0.57 o 
   7  -7   3        0.68        0.49      0.13 o 
   8  -7   3        0.02        0.25      0.14 o 
  -4  -6   3        9.07        9.46      0.47 o 
  -3  -6   3       29.19       28.24      1.25 o 
  -2  -6   3       72.47       77.26      1.59 o 
  -1  -6   3       60.72       56.81      1.23 o 
   0  -6   3       17.48       18.03      0.55 o 
   1  -6   3        2.27        2.17      0.22 o 
   2  -6   3       12.54       12.72      0.41 o 
   3  -6   3       26.43       30.40      0.56 o 
   4  -6   3        0.40        0.84      0.10 o 
   5  -6   3       10.44       11.19      0.39 o 
   6  -6   3        0.74        0.52      0.13 o 
   7  -6   3        0.61        0.44      0.12 o 
   8  -6   3        0.12        0.17      0.17 o 
  -5  -5   3        0.00        0.09      0.12 o 
  -4  -5   3        2.48        2.59      0.25 o 
  -3  -5   3       54.67       59.38      1.58 o 
  -2  -5   3      812.69      812.44     12.65 o 
  -1  -5   3       25.05       25.73      0.67 o 
   0  -5   3       38.89       40.90      0.89 o 
   1  -5   3      631.75      651.97      8.17 o 
   2  -5   3        0.94        0.67      0.08 o 
   3  -5   3       57.85       46.64      1.47 o 
   4  -5   3       64.21       67.48      1.65 o 
   5  -5   3        4.24        6.16      0.54 o 
   6  -5   3        0.01       -0.02      0.10 o 
   7  -5   3        1.16        0.96      0.16 o 
   8  -5   3        0.82        0.81      0.16 o 
   9  -5   3        0.02       -0.02      0.10 o 
  -6  -4   3       11.70       14.18      0.80 o 
  -5  -4   3       43.97       44.11      1.60 o 
  -4  -4   3       31.68       39.77      0.98 o 
  -3  -4   3      237.58      229.65      3.84 o 
  -2  -4   3       36.44       33.21      0.94 o 
  -1  -4   3        0.76        1.12      0.16 o 
   0  -4   3       58.43       58.71      2.28 o 
   1  -4   3      163.02      183.76      2.40 o 
   2  -4   3       11.72        8.26      0.25 o 
   3  -4   3      131.19      128.70      1.79 o 
   4  -4   3        1.48        0.61      0.07 o 
   5  -4   3        7.30        6.73      0.28 o 
   6  -4   3        0.53        0.53      0.12 o 
   7  -4   3        3.69        3.24      0.25 o 
   8  -4   3        3.53        3.60      0.27 o 
  -7  -3   3        0.60        0.86      0.28 o 
  -6  -3   3        0.24        0.60      0.23 o 
  -5  -3   3       34.98       37.39      0.92 o 
  -4  -3   3     1035.28     1046.20     16.12 o 
  -3  -3   3        5.64        5.58      0.26 o 
  -2  -3   3      130.32      135.40      2.30 o 
  -1  -3   3     1292.45     1375.21     52.16 o 
   0  -3   3       11.43        8.83      0.18 o 
   1  -3   3      507.86      504.33      6.30 o 
   2  -3   3       32.64       31.00      0.50 o 
   3  -3   3       15.24       23.40      0.49 o 
   4  -3   3        7.91        5.81      0.25 o 
   5  -3   3       32.58       32.06      0.83 o 
   6  -3   3        2.81        2.23      0.22 o 
   7  -3   3        1.84        1.32      0.23 o 
   8  -3   3        2.31        2.19      0.23 o 
  -6  -2   3        3.81        5.48      0.44 o 
  -5  -2   3      305.57      311.60      7.66 o 
  -4  -2   3       72.34       65.27      1.27 o 
  -3  -2   3        3.86        4.06      0.14 o 
  -2  -2   3       26.90       25.10      0.42 o 
  -1  -2   3      128.34      108.02      1.43 o 
   0  -2   3        3.53        5.08      0.32 o 
   1  -2   3      444.25      464.63      5.80 o 
   2  -2   3      104.74       99.13      1.33 o 
   3  -2   3      236.68      205.32      3.19 o 
   4  -2   3       23.61       17.47      0.45 o 
   5  -2   3        0.03       -0.03      0.06 o 
   6  -2   3        6.04        5.88      0.46 o 
   7  -2   3        5.74        5.37      0.31 o 
   8  -2   3        0.21        0.33      0.13 o 
  -8  -1   3        0.04        0.28      0.17 o 
  -7  -1   3        6.29        6.36      0.48 o 
  -6  -1   3      437.92      460.61      7.32 o 
  -5  -1   3        1.95        1.63      0.13 o 
  -4  -1   3      186.81      191.13      2.53 o 
  -3  -1   3      733.97      830.88     10.34 o 
  -2  -1   3       45.67       43.90      0.65 o 
  -1  -1   3      559.23      542.15      6.75 o 
   0  -1   3       99.78      105.35      1.37 o 
   2  -1   3       16.16       13.75      0.25 o 
   3  -1   3      103.02      121.80      4.24 o 
   4  -1   3        9.28        8.56      0.30 o 
   5  -1   3       16.07       14.48      0.44 o 
   6  -1   3       14.57       12.06      0.44 o 
   7  -1   3        2.44        2.34      0.25 o 
   8  -1   3        0.98        0.74      0.18 o 
  -8   0   3        0.28        0.76      0.22 o 
  -7   0   3      136.12      145.07      2.50 o 
  -6   0   3       84.54       87.60      1.32 o 
  -5   0   3        0.13        0.24      0.09 o 
  -4   0   3        3.06        2.44      0.12 o 
  -3   0   3        0.24        0.63      0.13 o 
  -2   0   3       52.25       53.07      0.75 o 
  -1   0   3      185.91      210.47      2.66 o 
   0   0   3      304.13      322.61      4.05 o 
   1   0   3     1137.39     1128.69     18.31 o 
   2   0   3       25.38       19.48      0.45 o 
   3   0   3       26.09       27.85      0.47 o 
   4   0   3        8.47        7.88      0.30 o 
   5   0   3       14.05       12.79      0.43 o 
   6   0   3        0.66        0.85      0.16 o 
   7   0   3       27.53       24.21      1.47 o 
  -9   1   3        0.45        0.71      0.22 o 
  -8   1   3       72.26       76.09      1.53 o 
  -7   1   3        6.18        6.98      0.33 o 
  -6   1   3       63.15       65.99      1.03 o 
  -5   1   3      137.27      153.46      2.08 o 
  -4   1   3       40.39       33.90      0.56 o 
  -3   1   3        6.47        7.16      0.17 o 
  -2   1   3       13.55       19.37      0.31 o 
  -1   1   3        0.38       -0.04      0.04 o 
   0   1   3        0.35        0.60      0.06 o 
   1   1   3       82.59       99.70      1.35 o 
   2   1   3      303.89      306.44      3.91 o 
   3   1   3       21.83       18.87      0.83 o 
   4   1   3       35.87       34.01      0.77 o 
   5   1   3        1.06        0.69      0.14 o 
   6   1   3        3.21        2.77      0.25 o 
   7   1   3        0.44        0.27      0.20 o 
  -9   2   3       25.94       27.28      1.23 o 
  -8   2   3       38.81       40.16      0.96 o 
  -7   2   3        4.63        4.64      0.26 o 
  -6   2   3        0.00        0.05      0.06 o 
  -5   2   3        9.44        9.07      0.45 o 
  -4   2   3       57.43       72.78      1.04 o 
  -3   2   3       26.13       23.95      0.39 o 
  -2   2   3       17.15       18.07      1.18 o 
  -1   2   3      475.19      487.85      6.10 o 
   0   2   3        4.57        5.41      0.16 o 
   1   2   3       54.50       54.06      1.30 o 
   2   2   3      155.93      158.08      2.13 o 
   3   2   3        0.63        0.36      0.07 o 
   4   2   3        0.01       -0.03      0.09 o 
   5   2   3       90.76       85.16      1.64 o 
   6   2   3        0.36        0.74      0.24 o 
  -9   3   3        5.01        7.09      0.63 o 
  -8   3   3        4.44        4.87      0.45 o 
  -7   3   3       24.41       25.27      1.04 o 
  -6   3   3        0.86        1.00      0.16 o 
  -5   3   3        6.77        4.95      0.25 o 
  -4   3   3        7.72        6.10      0.26 o 
  -3   3   3        1.95        1.58      0.15 o 
  -2   3   3        3.29        3.09      0.17 o 
  -1   3   3       25.12       27.56      0.46 o 
   0   3   3      519.61      544.15      6.84 o 
   1   3   3        0.31        1.27      0.12 o 
   2   3   3       11.54        9.61      0.27 o 
   3   3   3        6.50        8.19      0.27 o 
   4   3   3       16.94       14.45      0.49 o 
   5   3   3        0.94        0.35      0.19 o 
  -9   4   3        1.64        1.94      0.38 o 
  -8   4   3        2.09        1.82      0.32 o 
  -7   4   3        4.17        3.95      0.26 o 
  -6   4   3       11.71       13.76      0.46 o 
  -5   4   3       20.13       16.73      0.76 o 
  -4   4   3       12.70       10.81      0.36 o 
  -3   4   3        0.80        0.36      0.05 o 
  -2   4   3       24.21       21.82      0.62 o 
  -1   4   3       14.25       13.44      0.31 o 
   0   4   3      147.90      167.48      2.65 o 
   1   4   3       12.33       12.64      0.32 o 
   2   4   3        3.56        3.20      0.17 o 
   3   4   3      126.29      119.87      2.95 o 
   4   4   3        0.16        0.19      0.16 o 
   5   4   3        0.07        0.19      0.19 o 
  -9   5   3        3.33        3.32      0.44 o 
  -8   5   3        0.21        0.25      0.18 o 
  -7   5   3        1.98        1.74      0.19 o 
  -6   5   3        2.63        2.71      0.28 o 
  -5   5   3        2.39        1.95      0.21 o 
  -4   5   3        1.94        1.47      0.17 o 
  -3   5   3        5.86        7.20      0.33 o 
  -2   5   3      156.79      171.71      4.51 o 
  -1   5   3       19.84       22.73      0.64 o 
   0   5   3        5.13        4.29      0.19 o 
   1   5   3       21.68       21.59      0.48 o 
   2   5   3       37.66       33.74      0.84 o 
   3   5   3        6.02        4.17      0.39 o 
   4   5   3        4.62        5.94      0.48 o 
  -9   6   3        0.32        0.37      0.24 o 
  -8   6   3        1.01        0.99      0.29 o 
  -7   6   3        1.60        1.37      0.19 o 
  -6   6   3        7.95        7.54      0.37 o 
  -5   6   3       15.08       14.01      0.52 o 
  -4   6   3       13.31       11.46      0.45 o 
  -3   6   3        0.05       -0.02      0.09 o 
  -2   6   3       37.96       44.25      1.35 o 
  -1   6   3        6.64        7.19      0.57 o 
   0   6   3        3.80        3.33      0.37 o 
   1   6   3       64.85       64.41      1.34 o 
   2   6   3        0.04        0.02      0.11 o 
   3   6   3        0.13        0.30      0.17 o 
  -9   7   3        0.45        0.62      0.28 o 
  -8   7   3        0.78        0.72      0.27 o 
  -7   7   3        0.61        0.66      0.18 o 
  -6   7   3        0.06        0.06      0.11 o 
  -5   7   3        0.04        0.12      0.17 o 
  -4   7   3       16.61       17.03      0.77 o 
  -2   7   3       13.34       11.74      0.48 o 
  -1   7   3        8.74        8.76      0.62 o 
   0   7   3       24.84       25.39      1.17 o 
   1   7   3       10.42        8.38      0.65 o 
  -8   8   3        1.58        1.55      0.35 o 
  -7   8   3        5.66        5.50      0.39 o 
  -6   8   3        5.36        4.98      0.47 o 
  -5   8   3        0.83        0.65      0.36 o 
  -3   8   3        0.11        0.18      0.22 o 
  -2   8   3        0.63        0.52      0.23 o 
  -1   8   3       14.27       15.98      0.94 o 
   0   8   3        0.01        0.16      0.19 o 
  -7   9   3        0.41        0.48      0.14 o 
  -6   9   3        1.25        1.35      0.42 o 
  -5   9   3        5.75        4.57      0.58 o 
  -4   9   3        4.29        3.29      0.47 o 
  -3   9   3        1.48        1.59      0.37 o 
  -2   9   3        6.75        6.67      0.63 o 
   2 -10   4        1.17        1.68      0.25 o 
   3 -10   4        0.21        0.31      0.14 o 
   4 -10   4        1.06        1.22      0.21 o 
   5 -10   4        0.65        0.76      0.23 o 
   0  -9   4        0.08       -0.11      0.12 o 
   1  -9   4       10.82       11.77      0.50 o 
   2  -9   4        0.07        0.31      0.14 o 
   3  -9   4        5.32        5.18      0.32 o 
   4  -9   4        3.27        2.83      0.25 o 
   5  -9   4        0.03        0.15      0.14 o 
   6  -9   4        0.53        0.61      0.20 o 
   7  -9   4        0.46        0.59      0.18 o 
  -2  -8   4        3.13        4.55      0.37 o 
  -1  -8   4       22.94       23.20      1.40 o 
   0  -8   4        0.15        0.55      0.16 o 
   1  -8   4        0.25        0.26      0.13 o 
   2  -8   4        4.02        3.65      0.27 o 
   3  -8   4        4.05        4.25      0.27 o 
   4  -8   4       41.24       42.05      0.99 o 
   5  -8   4        0.57        0.48      0.18 o 
   6  -8   4        4.69        4.32      0.27 o 
   7  -8   4       11.11       11.55      0.46 o 
   8  -8   4        0.02        0.23      0.12 o 
  -3  -7   4        0.15        0.21      0.19 o 
  -2  -7   4        2.12        2.48      0.27 o 
  -1  -7   4       31.46       32.64      0.90 o 
   0  -7   4        0.21        0.46      0.14 o 
   1  -7   4       24.30       22.76      0.65 o 
   2  -7   4        5.40        4.61      0.27 o 
   3  -7   4        2.11        2.42      0.21 o 
   4  -7   4        1.40        1.55      0.18 o 
   5  -7   4        0.22        0.26      0.10 o 
   6  -7   4        1.64        1.54      0.19 o 
   7  -7   4        5.17        4.78      0.29 o 
   8  -7   4        0.46        0.72      0.16 o 
  -4  -6   4       13.34       13.79      0.58 o 
  -3  -6   4       39.46       36.91      0.98 o 
  -2  -6   4        1.90        1.76      0.22 o 
  -1  -6   4       27.70       29.18      1.06 o 
   0  -6   4        0.03        0.03      0.08 o 
   1  -6   4        0.47        1.25      0.17 o 
   2  -6   4      236.49      242.44      3.97 o 
   3  -6   4        0.03        0.02      0.06 o 
   4  -6   4       12.64       12.71      0.33 o 
   5  -6   4       73.50       81.17      1.51 o 
   6  -6   4        0.08        0.19      0.11 o 
   7  -6   4        5.83        4.72      0.29 o 
   8  -6   4       12.01       13.50      0.53 o 
  -5  -5   4        0.00        0.07      0.12 o 
  -4  -5   4       14.97       14.98      0.57 o 
  -3  -5   4       23.84       20.99      0.84 o 
  -2  -5   4        6.01        5.90      0.32 o 
  -1  -5   4       72.69       76.46      1.49 o 
   0  -5   4       10.58       10.06      0.36 o 
   1  -5   4       61.94       65.82      1.26 o 
   2  -5   4       17.38       15.79      0.34 o 
   3  -5   4       29.24       24.65      0.47 o 
   4  -5   4       36.44       39.07      0.82 o 
   5  -5   4       28.84       29.41      0.71 o 
   6  -5   4        2.07        2.46      0.21 o 
   7  -5   4        4.36        4.90      0.40 o 
   8  -5   4       10.93       11.90      0.50 o 
  -6  -4   4       16.10       17.87      0.66 o 
  -5  -4   4       12.89       11.32      0.86 o 
  -4  -4   4        3.06        3.44      0.26 o 
  -3  -4   4      160.71      163.23      2.84 o 
  -2  -4   4       21.83       19.13      0.54 o 
  -1  -4   4       21.51       16.07      0.76 o 
   0  -4   4      469.76      518.31      6.53 o 
   1  -4   4        5.97        7.40      0.20 o 
   2  -4   4        5.50        5.10      0.17 o 
   3  -4   4      298.62      343.14      4.39 o 
   4  -4   4        0.04        0.73      0.11 o 
   5  -4   4       53.19       47.51      0.98 o 
   6  -4   4       17.44       16.95      0.52 o 
   7  -4   4        0.57        0.59      0.15 o 
   8  -4   4        0.18        0.29      0.14 o 
  -7  -3   4        0.01        0.35      0.21 o 
  -6  -3   4       13.65       14.15      0.78 o 
  -5  -3   4        1.60        1.43      0.19 o 
  -4  -3   4       56.19       54.85      1.17 o 
  -3  -3   4      165.26      180.03      3.03 o 
  -2  -3   4       41.20       39.31      0.84 o 
  -1  -3   4      285.20      361.49      5.68 o 
   0  -3   4      687.40      800.42      9.99 o 
   1  -3   4      150.30      154.97      2.04 o 
   2  -3   4      146.07      179.52      2.35 o 
   3  -3   4      164.89      188.45      2.47 o 
   4  -3   4        4.35        2.72      0.18 o 
   5  -3   4        0.24        0.27      0.09 o 
   6  -3   4       15.12       17.19      0.67 o 
   7  -3   4        0.01        0.10      0.11 o 
   8  -3   4        0.06       -0.02      0.10 o 
  -7  -2   4        0.00       -0.11      0.14 o 
  -6  -2   4        0.14        0.18      0.11 o 
  -5  -2   4      178.75      191.08      3.25 o 
  -4  -2   4       65.12       59.50      1.19 o 
  -3  -2   4       35.43       27.93      0.49 o 
  -2  -2   4      210.36      257.32      3.30 o 
  -1  -2   4      190.02      214.51      2.76 o 
   0  -2   4        8.65        9.76      0.22 o 
   1  -2   4      684.91      763.72      9.49 o 
   2  -2   4       21.94       23.29      0.40 o 
   3  -2   4      400.56      404.65      7.36 o 
   4  -2   4       10.07        7.87      0.33 o 
   5  -2   4        7.32        9.38      0.66 o 
   6  -2   4        0.26        0.20      0.11 o 
   7  -2   4        3.00        2.94      0.26 o 
   8  -2   4        0.55        0.64      0.16 o 
  -8  -1   4        4.27        5.87      0.49 o 
  -6  -1   4      100.58      107.75      2.99 o 
  -5  -1   4      229.44      226.50      3.01 o 
  -4  -1   4       48.24       46.51      0.74 o 
  -3  -1   4      275.15      318.44      4.07 o 
  -2  -1   4     1833.12     2062.38     26.15 o 
  -1  -1   4       83.88       93.39      1.25 o 
   0  -1   4       12.54       12.16      0.24 o 
   1  -1   4      466.27      527.34      6.59 o 
   2  -1   4        7.28        6.04      0.15 o 
   3  -1   4       64.68       69.87      1.24 o 
   4  -1   4        0.20        0.23      0.09 o 
   5  -1   4        0.53        0.30      0.11 o 
   6  -1   4        0.98        1.27      0.22 o 
   7  -1   4        5.57        5.90      0.35 o 
  -8   0   4        1.74        1.75      0.30 o 
  -7   0   4       53.42       58.96      1.70 o 
  -6   0   4       63.12       65.33      1.04 o 
  -5   0   4        5.10        4.45      0.18 o 
  -4   0   4       21.74       22.54      0.55 o 
  -3   0   4      231.60      246.38      3.16 o 
  -2   0   4       17.20       17.93      0.34 o 
  -1   0   4      241.21      255.40      3.24 o 
   0   0   4      342.08      346.97      4.36 o 
   1   0   4      771.05      829.57     10.42 o 
   2   0   4        0.77        1.37      0.09 o 
   3   0   4        1.12        1.80      0.15 o 
   4   0   4       10.21        9.76      0.35 o 
   5   0   4       27.37       27.29      1.12 o 
   6   0   4        2.40        2.78      0.34 o 
   7   0   4        3.04        3.29      0.29 o 
  -9   1   4        0.90        1.40      0.29 o 
  -8   1   4       52.15       56.55      1.22 o 
  -7   1   4      142.98      146.08      2.08 o 
  -6   1   4       12.13       11.63      0.31 o 
  -5   1   4       94.47       98.78      1.41 o 
  -4   1   4      719.92      768.49      9.59 o 
  -3   1   4       11.80       12.08      0.25 o 
  -2   1   4       99.48       89.27      1.20 o 
  -1   1   4      322.22      357.64      4.50 o 
   0   1   4       59.95       51.23      0.74 o 
   1   1   4      142.01      154.65      2.04 o 
   2   1   4       68.44       89.78      1.53 o 
   3   1   4       11.40       11.16      0.65 o 
   4   1   4        2.45        2.67      0.21 o 
   5   1   4       10.81       10.22      0.59 o 
   6   1   4        0.02       -0.01      0.11 o 
  -9   2   4        6.31        7.11      0.60 o 
  -7   2   4        1.01        1.09      0.12 o 
  -6   2   4        1.15        1.03      0.10 o 
  -5   2   4       50.77       59.36      0.91 o 
  -4   2   4        2.20        0.84      0.07 o 
  -3   2   4        4.16        2.03      0.09 o 
  -2   2   4      440.86      464.75      8.50 o 
  -1   2   4       93.39      112.60      1.50 o 
   0   2   4       39.73       41.78      0.65 o 
   1   2   4       11.79       10.98      0.43 o 
   2   2   4       20.19       21.54      0.43 o 
   3   2   4       67.81       65.72      1.92 o 
   4   2   4        0.51        0.77      0.14 o 
   5   2   4        3.96        4.03      0.28 o 
   6   2   4        5.63        4.94      0.46 o 
  -9   3   4       37.79       39.97      1.50 o 
  -8   3   4        1.27        1.70      0.30 o 
  -7   3   4       22.77       24.00      0.67 o 
  -6   3   4      103.80      107.69      2.01 o 
  -5   3   4        6.21        3.09      0.20 o 
  -4   3   4       42.67       39.95      3.35 o 
  -3   3   4       96.64       84.50      1.56 o 
  -2   3   4       47.95       55.52      1.10 o 
  -1   3   4       14.45       16.98      0.33 o 
   0   3   4       59.64       65.23      0.98 o 
   1   3   4       12.27       10.44      0.48 o 
   2   3   4        0.00        0.01      0.06 o 
   3   3   4       11.08       10.00      0.38 o 
   4   3   4        4.91        3.67      0.26 o 
   5   3   4        6.50        5.33      0.46 o 
  -9   4   4        1.26        1.22      0.32 o 
  -8   4   4        0.00       -0.06      0.15 o 
  -7   4   4        8.42        7.74      0.36 o 
  -6   4   4        0.50        0.58      0.13 o 
  -5   4   4        2.89        3.45      0.23 o 
  -4   4   4       81.86       85.25      1.63 o 
  -3   4   4        0.09        0.03      0.07 o 
  -2   4   4       48.96       46.85      2.49 o 
  -1   4   4       11.40        9.88      0.56 o 
   0   4   4        2.44        2.46      0.19 o 
   1   4   4       33.95       32.56      0.67 o 
   2   4   4        0.96        0.70      0.11 o 
   3   4   4        6.54        6.12      0.44 o 
   4   4   4        9.20        7.72      0.54 o 
  -9   5   4        3.65        3.64      0.45 o 
  -8   5   4       13.31       11.23      0.70 o 
  -7   5   4        0.65        0.39      0.13 o 
  -6   5   4        4.33        4.54      0.28 o 
  -5   5   4        7.57        5.99      0.31 o 
  -4   5   4        4.43        5.98      1.01 o 
  -3   5   4        0.77        1.15      0.16 o 
  -2   5   4        7.94        7.39      0.34 o 
  -1   5   4        0.01       -0.06      0.08 o 
   0   5   4        0.92        0.66      0.14 o 
   1   5   4        8.29        6.69      0.25 o 
   2   5   4        6.58        6.27      0.35 o 
   3   5   4        6.70        5.92      0.45 o 
  -9   6   4        1.65        1.20      0.32 o 
  -8   6   4        0.30        0.40      0.24 o 
  -7   6   4        0.21        0.36      0.14 o 
  -6   6   4        5.68        6.11      0.40 o 
  -5   6   4        0.03        0.10      0.11 o 
  -4   6   4        5.76        6.20      0.39 o 
  -3   6   4        0.24        0.36      0.13 o 
  -2   6   4        0.81        0.59      0.39 o 
  -1   6   4        0.85        0.70      0.38 o 
   0   6   4        0.74        0.79      0.24 o 
   1   6   4        7.21        6.76      0.54 o 
   2   6   4       14.55       13.18      0.78 o 
  -8   7   4        0.08        0.11      0.19 o 
  -7   7   4        0.39        0.19      0.14 o 
  -6   7   4        0.01       -0.02      0.10 o 
  -5   7   4        1.05        1.27      0.21 o 
  -4   7   4        1.31        1.04      0.20 o 
  -3   7   4        1.33        1.19      0.72 o 
  -2   7   4        0.01       -0.01      0.10 o 
  -1   7   4        2.35        1.97      0.36 o 
   0   7   4        0.67        0.96      0.27 o 
   1   7   4        5.52        5.32      0.52 o 
  -8   8   4        0.14       -0.04      0.21 o 
  -7   8   4        0.81        1.00      0.21 o 
  -6   8   4        0.07        0.16      0.15 o 
  -5   8   4        0.62        0.31      0.13 o 
  -4   8   4        0.75        0.53      0.20 o 
  -3   8   4        1.01        0.61      0.25 o 
  -2   8   4        0.01       -0.14      0.15 o 
  -1   8   4        2.65        3.05      0.44 o 
  -6   9   4        0.27        0.33      0.13 o 
  -5   9   4        0.44        0.29      0.13 o 
  -4   9   4        0.67        0.24      0.29 o 
   3 -10   5        3.23        3.73      0.32 o 
   4 -10   5        0.93        0.96      0.25 o 
   5 -10   5        0.00       -0.05      0.14 o 
   0  -9   5        0.77        0.90      0.20 o 
   1  -9   5        0.52        0.40      0.19 o 
   2  -9   5        0.05       -0.11      0.11 o 
   3  -9   5        0.44        0.47      0.15 o 
   4  -9   5        1.08        0.93      0.23 o 
   5  -9   5        1.76        1.53      0.28 o 
   6  -9   5        0.05        0.25      0.16 o 
  -2  -8   5        0.59        0.40      0.21 o 
  -1  -8   5        0.20        0.52      0.16 o 
   0  -8   5        0.74        0.95      0.19 o 
   1  -8   5       10.86       12.08      0.50 o 
   2  -8   5        5.77        5.96      0.34 o 
   3  -8   5        7.52        7.46      0.37 o 
   4  -8   5        0.30        0.35      0.16 o 
   5  -8   5        0.06        0.02      0.11 o 
   6  -8   5        1.15        1.33      0.19 o 
   7  -8   5        4.16        4.48      0.51 o 
  -3  -7   5        5.16        4.35      0.35 o 
  -2  -7   5       14.02       14.50      0.58 o 
  -1  -7   5        0.91        1.21      0.19 o 
   0  -7   5        1.63        0.94      0.21 o 
   1  -7   5        0.64        0.61      0.14 o 
   2  -7   5        3.49        2.92      0.60 o 
   3  -7   5       20.38       19.59      0.58 o 
   4  -7   5        0.40        0.40      0.16 o 
   5  -7   5        2.56        3.06      0.23 o 
   6  -7   5       14.36       13.52      0.49 o 
   7  -7   5        0.11        0.22      0.11 o 
   8  -7   5        0.20        0.37      0.13 o 
  -4  -6   5        0.00        0.04      0.10 o 
  -3  -6   5        0.11        0.69      0.16 o 
  -2  -6   5        1.91        1.54      0.21 o 
  -1  -6   5       24.64       23.01      0.67 o 
   0  -6   5       19.66       16.38      0.53 o 
   1  -6   5      121.50      114.49      2.07 o 
   2  -6   5        3.17        3.54      0.37 o 
   3  -6   5       12.63       13.15      0.34 o 
   4  -6   5        4.33        4.71      0.25 o 
   5  -6   5       29.78       29.65      0.74 o 
   6  -6   5        9.44        9.78      0.41 o 
   7  -6   5        0.53        0.58      0.15 o 
   8  -6   5        8.65        8.73      0.53 o 
  -5  -5   5       14.45       14.45      0.59 o 
  -4  -5   5       29.24       29.64      0.84 o 
  -3  -5   5        0.43        0.97      0.18 o 
  -2  -5   5        1.05        0.63      0.14 o 
  -1  -5   5        0.50        0.44      0.14 o 
   0  -5   5       38.77       31.95      0.76 o 
   1  -5   5      112.57      118.21      2.07 o 
   2  -5   5        8.73        8.54      0.28 o 
   3  -5   5       51.37       52.77      0.86 o 
   4  -5   5       64.09       64.54      1.31 o 
   5  -5   5        1.77        1.56      0.17 o 
   6  -5   5        0.14        0.19      0.11 o 
   7  -5   5       15.98       16.32      0.56 o 
   8  -5   5        4.70        5.54      0.36 o 
  -6  -4   5        0.05        0.03      0.10 o 
  -5  -4   5        0.29       -0.01      0.09 o 
  -4  -4   5       14.17        9.48      0.41 o 
  -3  -4   5       16.03       12.89      0.46 o 
  -2  -4   5       44.90       42.13      0.93 o 
  -1  -4   5      332.09      334.37      5.35 o 
   0  -4   5       36.36       38.62      0.67 o 
   1  -4   5      241.43      254.32      3.29 o 
   2  -4   5       24.24       23.95      0.72 o 
   3  -4   5      205.94      221.91      2.95 o 
   4  -4   5       54.09       66.64      1.62 o 
   5  -4   5        4.57        4.86      0.26 o 
   6  -4   5       34.17       33.84      0.83 o 
   7  -4   5       69.50       71.43      1.48 o 
   8  -4   5        0.27        0.05      0.12 o 
  -7  -3   5        9.53       10.86      0.69 o 
  -6  -3   5       14.13       15.75      0.58 o 
  -5  -3   5        0.40        1.08      0.17 o 
  -4  -3   5       36.08       27.67      1.00 o 
  -3  -3   5        3.89        2.15      0.18 o 
  -2  -3   5      154.69      156.59      2.64 o 
  -1  -3   5      175.76      208.71      4.77 o 
   0  -3   5        4.32        8.01      0.21 o 
   1  -3   5      357.28      371.81      4.71 o 
   2  -3   5       78.44       81.00      1.15 o 
   3  -3   5       50.55       57.29      1.35 o 
   4  -3   5        1.05        1.10      0.13 o 
   5  -3   5       22.55       22.54      0.61 o 
   6  -3   5       42.85       43.70      1.66 o 
   7  -3   5        1.92        1.60      0.22 o 
   8  -3   5        2.02        2.49      0.27 o 
  -7  -2   5        0.04        0.09      0.11 o 
  -6  -2   5       24.30       20.81      0.64 o 
  -5  -2   5        0.07        0.09      0.09 o 
  -4  -2   5        9.81        9.05      0.35 o 
  -3  -2   5      173.97      188.69      2.50 o 
  -2  -2   5       48.59       41.95      0.85 o 
  -1  -2   5      989.70     1070.13     13.32 o 
   0  -2   5       70.69       88.34      1.22 o 
   1  -2   5      676.99      775.57      9.65 o 
   2  -2   5      453.85      522.68      6.56 o 
   3  -2   5       14.29       14.24      1.19 o 
   4  -2   5       84.62       79.13      1.44 o 
   5  -2   5      184.41      185.13      3.07 o 
   6  -2   5        0.95        0.71      0.17 o 
   7  -2   5        7.74        6.77      0.38 o 
  -8  -1   5        2.28        3.21      0.38 o 
  -7  -1   5        0.78        1.28      0.18 o 
  -6  -1   5       43.72       42.30      1.21 o 
  -5  -1   5        4.18        3.64      0.17 o 
  -4  -1   5       95.95       98.98      1.41 o 
  -3  -1   5       86.90       94.63      1.32 o 
  -2  -1   5       55.10       65.27      1.21 o 
  -1  -1   5      419.68      423.38      5.32 o 
   0  -1   5        0.46        0.43      0.06 o 
   1  -1   5      306.30      380.15      4.80 o 
   2  -1   5        0.26        0.08      0.07 o 
   3  -1   5       17.16       16.60      0.45 o 
   4  -1   5      129.18      131.03      2.22 o 
   5  -1   5       19.09       18.41      0.56 o 
   6  -1   5        4.09        4.02      0.29 o 
   7  -1   5        2.18        2.18      0.25 o 
  -8   0   5        8.18        8.04      0.52 o 
  -7   0   5        6.16        5.59      0.30 o 
  -6   0   5        3.94        4.77      0.21 o 
  -5   0   5        9.03       10.53      0.28 o 
  -4   0   5        8.98       10.96      0.27 o 
  -3   0   5      733.68      820.00     10.21 o 
  -2   0   5       43.99       49.22      0.73 o 
  -1   0   5      525.85      600.40      7.49 o 
   0   0   5     1224.77     1305.39     17.13 o 
   1   0   5        1.20        0.22      0.05 o 
   2   0   5      206.65      209.93      2.75 o 
   3   0   5      187.59      173.82      4.00 o 
   4   0   5        0.00       -0.04      0.08 o 
   5   0   5       33.49       32.59      0.82 o 
   6   0   5        1.67        1.62      0.21 o 
  -7   1   5        9.99       11.21      0.34 o 
  -6   1   5       24.95       20.50      0.49 o 
  -5   1   5       25.38       25.54      0.57 o 
  -4   1   5      145.01      139.55      1.97 o 
  -3   1   5       30.60       31.77      0.53 o 
  -2   1   5       33.44       33.87      0.52 o 
  -1   1   5      374.23      456.50      5.73 o 
   0   1   5        0.45       -0.01      0.03 o 
   1   1   5       22.46       22.76      0.42 o 
   2   1   5       74.36       76.40      1.36 o 
   3   1   5       52.48       51.69      1.44 o 
   4   1   5        0.98        0.53      0.13 o 
   5   1   5        9.97        9.10      0.40 o 
   6   1   5        1.23        1.33      0.20 o 
  -9   2   5        3.95        4.45      0.49 o 
  -8   2   5        8.58        9.22      0.59 o 
  -7   2   5        0.69        0.90      0.15 o 
  -6   2   5        0.93        0.81      0.13 o 
  -5   2   5      119.01      124.64      2.25 o 
  -4   2   5       12.19       11.24      0.38 o 
  -3   2   5       66.72       70.66      1.34 o 
  -2   2   5      460.18      497.86      7.98 o 
  -1   2   5        3.00        1.54      0.08 o 
   0   2   5      235.03      240.48      3.12 o 
   1   2   5       56.45       46.88      0.92 o 
   2   2   5        9.54       10.53      0.36 o 
   3   2   5       39.09       36.34      1.05 o 
   4   2   5        4.14        3.92      0.26 o 
   5   2   5        0.17        0.21      0.12 o 
  -9   3   5       10.23       11.03      0.72 o 
  -8   3   5       10.23        9.06      0.61 o 
  -7   3   5        5.10        4.66      0.28 o 
  -6   3   5       68.47       67.38      1.39 o 
  -5   3   5       10.22        8.56      0.67 o 
  -4   3   5        7.06        7.15      0.30 o 
  -3   3   5       96.48      117.92      3.53 o 
  -2   3   5        8.38        8.39      0.82 o 
  -1   3   5       21.33       18.46      0.65 o 
   0   3   5        0.04        0.17      0.06 o 
   1   3   5       19.62       19.37      0.51 o 
   2   3   5        0.23        0.55      0.10 o 
   3   3   5        7.75        7.39      0.34 o 
   4   3   5        6.86        7.24      0.36 o 
   5   3   5        2.10        2.31      0.35 o 
  -9   4   5        0.89        1.13      0.29 o 
  -8   4   5        0.51        0.40      0.20 o 
  -7   4   5        6.14        5.29      0.31 o 
  -6   4   5        6.42        6.63      0.33 o 
  -5   4   5        0.68        1.11      0.15 o 
  -4   4   5       37.66       42.36      0.96 o 
  -3   4   5        2.56        3.27      0.23 o 
  -2   4   5       69.35       68.98      1.38 o 
  -1   4   5        1.69        2.52      0.33 o 
   0   4   5       25.05       28.33      0.99 o 
   1   4   5        3.91        3.11      0.43 o 
   2   4   5        9.34        8.76      0.30 o 
   3   4   5        1.02        0.91      0.31 o 
   4   4   5       13.26       14.16      0.75 o 
  -9   5   5        0.54        1.05      0.29 o 
  -8   5   5       15.00       14.92      0.57 o 
  -7   5   5        9.70        9.03      0.42 o 
  -6   5   5        0.10        0.20      0.11 o 
  -5   5   5        8.49        9.87      0.48 o 
  -4   5   5       15.09       13.26      0.65 o 
  -3   5   5        1.12        1.21      0.17 o 
  -2   5   5        4.80        4.24      0.31 o 
  -1   5   5        0.39        0.55      0.31 o 
   0   5   5        0.18        0.26      0.23 o 
   1   5   5        1.04        0.95      0.16 o 
  -9   6   5        0.08        0.09      0.20 o 
  -8   6   5        2.17        2.16      0.25 o 
  -7   6   5        0.06       -0.03      0.10 o 
  -6   6   5        1.51        1.59      0.21 o 
  -5   6   5        6.45        5.87      0.34 o 
  -4   6   5        9.23        8.87      0.42 o 
  -3   6   5        0.13        0.28      0.18 o 
  -2   6   5       11.87       13.17      0.67 o 
  -1   6   5        0.87        0.26      0.40 o 
   0   6   5       10.37        9.75      0.43 o 
   1   6   5        1.34        1.55      0.31 o 
  -8   7   5        0.05       -0.07      0.20 o 
  -7   7   5        0.30        0.53      0.17 o 
  -6   7   5        3.66        3.75      0.44 o 
  -5   7   5        0.00       -0.03      0.15 o 
  -4   7   5        1.67        2.04      0.45 o 
  -3   7   5        0.18        0.24      0.12 o 
  -2   7   5        0.00        0.01      0.10 o 
  -1   7   5        0.00        0.00      0.17 o 
   0   7   5        0.35        0.61      0.24 o 
  -7   8   5        2.03        1.76      0.39 o 
  -6   8   5        0.85        0.78      0.21 o 
  -5   8   5        0.06       -0.16      0.15 o 
  -4   8   5        2.91        3.49      0.43 o 
  -3   8   5        0.59        0.06      0.15 o 
  -2   8   5        3.31        3.45      0.49 o 
   0  -9   6        0.43        0.57      0.18 o 
   1  -9   6        7.60        9.83      0.48 o 
   2  -9   6        5.79        6.15      0.37 o 
   3  -9   6        3.37        3.25      0.28 o 
   4  -9   6        0.73        0.67      0.22 o 
   5  -9   6        4.15        4.60      0.42 o 
   6  -9   6        0.10       -0.09      0.11 o 
  -2  -8   6        0.15        0.06      0.11 o 
  -1  -8   6        0.13        0.45      0.27 o 
   0  -8   6       33.71       34.18      0.95 o 
   1  -8   6       23.08       23.86      0.74 o 
   2  -8   6        9.22        9.05      0.68 o 
   3  -8   6        0.16        0.13      0.11 o 
   4  -8   6        0.88        0.55      0.20 o 
   5  -8   6        0.05       -0.15      0.10 o 
   6  -8   6        0.05        0.19      0.14 o 
   7  -8   6        0.99        1.62      0.22 o 
  -3  -7   6        1.14        2.60      0.29 o 
  -2  -7   6        1.39        1.43      0.22 o 
  -1  -7   6       30.72       29.20      1.07 o 
   0  -7   6        8.37        8.38      0.40 o 
   1  -7   6        1.12        1.28      0.18 o 
   2  -7   6        5.02        4.65      0.28 o 
   3  -7   6       11.11       12.02      0.45 o 
   4  -7   6        2.75        3.14      0.33 o 
   5  -7   6        2.69        3.22      0.24 o 
   6  -7   6        0.52        0.76      0.16 o 
   7  -7   6        2.76        2.91      0.26 o 
  -4  -6   6        1.33        1.78      0.25 o 
  -3  -6   6       17.83       17.21      0.62 o 
  -2  -6   6       17.32       15.08      0.56 o 
  -1  -6   6       50.35       50.38      1.14 o 
   0  -6   6       29.08       28.70      0.76 o 
   1  -6   6        9.79        8.47      0.82 o 
   2  -6   6        4.90        4.49      0.26 o 
   3  -6   6        2.15        1.81      0.14 o 
   4  -6   6        2.17        2.13      0.19 o 
   5  -6   6        1.57        1.62      0.32 o 
   6  -6   6       14.74       14.46      0.51 o 
   7  -6   6        2.01        2.37      0.24 o 
  -5  -5   6        4.01        5.74      0.38 o 
  -4  -5   6        0.55        0.54      0.15 o 
  -3  -5   6       33.05       30.96      0.83 o 
  -2  -5   6        0.01       -0.05      0.08 o 
  -1  -5   6        8.56        6.77      0.32 o 
   0  -5   6       85.79       79.03      2.88 o 
   1  -5   6       13.35       14.17      0.44 o 
   2  -5   6        7.75        6.95      0.23 o 
   3  -5   6        1.48        0.98      0.13 o 
   4  -5   6        0.16        0.48      0.11 o 
   5  -5   6       13.38       12.11      0.52 o 
   6  -5   6        6.64        6.99      0.35 o 
   7  -5   6       15.55       14.27      0.57 o 
  -6  -4   6        4.16        4.44      0.44 o 
  -5  -4   6       30.00       29.06      0.89 o 
  -4  -4   6        0.72        0.04      0.09 o 
  -3  -4   6       21.41       21.53      0.63 o 
  -2  -4   6       36.57       28.51      1.38 o 
  -1  -4   6       20.30       20.38      0.56 o 
   0  -4   6        0.84        2.51      0.18 o 
   1  -4   6       29.04       23.00      0.44 o 
   2  -4   6       16.81       15.88      0.35 o 
   3  -4   6        1.55        2.80      0.66 o 
   4  -4   6       66.09       68.55      1.31 o 
   5  -4   6       10.94       10.71      0.41 o 
   6  -4   6        1.46        1.35      0.19 o 
   7  -4   6       14.79       14.69      0.56 o 
  -7  -3   6        1.89        2.82      0.33 o 
  -6  -3   6        0.07        0.17      0.11 o 
  -5  -3   6        3.63        3.99      0.27 o 
  -4  -3   6        6.44        8.48      0.36 o 
  -3  -3   6       48.33       45.07      0.98 o 
  -2  -3   6      144.80      148.66      2.54 o 
  -1  -3   6        8.68        8.41      0.22 o 
   0  -3   6       16.26       17.01      0.35 o 
   1  -3   6        0.22        0.68      0.11 o 
   2  -3   6        0.94        1.49      0.10 o 
   3  -3   6       57.60       63.39      2.68 o 
   4  -3   6        3.24        2.85      0.20 o 
   5  -3   6       30.26       29.48      0.75 o 
   6  -3   6      114.29      114.86      3.04 o 
   7  -3   6        1.85        1.88      0.24 o 
  -7  -2   6        9.45        8.99      0.85 o 
  -6  -2   6        0.00        0.12      0.11 o 
  -5  -2   6        1.00        0.68      0.14 o 
  -4  -2   6       30.07       23.39      0.62 o 
  -3  -2   6        6.71        8.64      0.24 o 
  -2  -2   6       92.68      115.64      1.81 o 
  -1  -2   6       45.82       47.61      0.73 o 
   0  -2   6       44.92       40.27      0.84 o 
   1  -2   6        4.18        5.08      0.17 o 
   2  -2   6      213.54      249.02      3.23 o 
   3  -2   6       12.08       12.29      0.39 o 
   4  -2   6        0.47        0.35      0.11 o 
   5  -2   6       97.39      107.38      1.96 o 
   6  -2   6       24.51       23.58      0.70 o 
   7  -2   6        1.65        2.19      0.26 o 
  -8  -1   6        0.13        0.18      0.17 o 
  -7  -1   6        1.44        1.76      0.20 o 
  -6  -1   6        1.03        1.87      0.19 o 
  -5  -1   6       17.66       17.40      0.51 o 
  -4  -1   6       34.21       34.50      0.61 o 
  -3  -1   6       10.97        9.48      0.25 o 
  -2  -1   6      173.26      185.74      2.44 o 
  -1  -1   6        3.34        8.22      0.21 o 
   0  -1   6        0.20        0.13      0.05 o 
   1  -1   6      175.30      211.57      2.76 o 
   2  -1   6        6.23        8.92      0.23 o 
   3  -1   6        8.91        9.39      0.34 o 
   4  -1   6      232.02      237.69      4.31 o 
   5  -1   6       16.86       17.06      0.55 o 
   6  -1   6       11.19       12.07      0.49 o 
   7  -1   6        2.29        2.62      0.31 o 
  -7   0   6        0.06        0.21      0.16 o 
  -6   0   6       10.17       10.14      0.31 o 
  -5   0   6        0.00        0.06      0.06 o 
  -4   0   6      148.00      156.39      2.34 o 
  -3   0   6        1.57        1.13      0.09 o 
  -2   0   6        1.33        0.66      0.08 o 
  -1   0   6        5.35        8.74      0.21 o 
   0   0   6      479.76      579.09      7.26 o 
   1   0   6        5.99        6.88      0.20 o 
   2   0   6        3.22        2.54      0.13 o 
   3   0   6      287.13      300.21      4.69 o 
   4   0   6      110.12      111.24      1.99 o 
   5   0   6        3.19        3.27      0.26 o 
   6   0   6        0.46        0.72      0.17 o 
  -7   1   6        0.32        0.07      0.14 o 
  -6   1   6        0.96        0.84      0.15 o 
  -5   1   6        4.27        3.72      0.23 o 
  -4   1   6      147.83      142.19      6.60 o 
  -3   1   6        8.76        7.61      0.43 o 
  -2   1   6       33.58       29.84      0.69 o 
  -1   1   6      168.91      208.74      2.70 o 
   0   1   6       30.03       40.15      1.15 o 
   1   1   6        0.03        0.11      0.05 o 
   2   1   6      158.68      161.61      2.64 o 
   3   1   6       75.30       76.00      1.48 o 
   4   1   6       20.33       22.17      0.72 o 
   5   1   6        5.08        4.60      0.30 o 
  -9   2   6        0.11        0.14      0.18 o 
  -8   2   6        0.33        0.51      0.15 o 
  -7   2   6        0.05        0.07      0.09 o 
  -6   2   6       37.90       41.38      0.98 o 
  -5   2   6       21.18       22.77      0.62 o 
  -4   2   6       13.73       14.18      0.46 o 
  -3   2   6       16.46       16.90      1.37 o 
  -2   2   6      444.97      450.13     30.80 o 
  -1   2   6       13.31       16.95      0.48 o 
   0   2   6        2.90        3.30      0.14 o 
   1   2   6      306.08      307.91      4.00 o 
   2   2   6      197.89      196.22      3.18 o 
   3   2   6        0.20        0.32      0.12 o 
   4   2   6        1.23        1.25      0.19 o 
   5   2   6        0.22        0.27      0.14 o 
  -9   3   6        2.05        2.15      0.36 o 
  -8   3   6        0.49        0.42      0.14 o 
  -7   3   6        0.86        0.79      0.16 o 
  -6   3   6       35.60       36.57      1.29 o 
  -5   3   6        0.00       -0.03      0.08 o 
  -4   3   6       29.28       29.16      0.79 o 
  -3   3   6       38.16       41.89      0.93 o 
  -2   3   6       18.96       21.62      0.59 o 
  -1   3   6        0.07        0.29      0.09 o 
   0   3   6       51.11       47.28      1.05 o 
   1   3   6      114.49      118.65      3.04 o 
   2   3   6       11.11       11.85      0.42 o 
   3   3   6        8.03        7.17      0.37 o 
   4   3   6        0.09        0.10      0.11 o 
  -9   4   6        0.24        0.26      0.22 o 
  -8   4   6        3.16        3.62      0.29 o 
  -7   4   6        8.67        9.07      0.42 o 
  -6   4   6        6.38        6.22      0.34 o 
  -5   4   6        7.34        7.33      0.35 o 
  -4   4   6      139.83      142.73      2.59 o 
  -3   4   6       21.21       20.99      1.49 o 
  -2   4   6        0.04        0.41      0.12 o 
  -1   4   6      127.41      134.27      2.47 o 
   0   4   6      112.93      105.67      2.05 o 
   1   4   6        0.45        0.16      0.21 o 
   2   4   6        4.58        4.27      0.40 o 
   3   4   6        2.00        2.34      0.34 o 
  -9   5   6        0.18        0.30      0.24 o 
  -8   5   6        4.06        4.38      0.60 o 
  -7   5   6        2.63        2.23      0.34 o 
  -6   5   6        2.85        2.73      0.35 o 
  -5   5   6        3.20        3.24      0.25 o 
  -4   5   6        6.76        6.28      0.35 o 
  -3   5   6        0.04       -0.04      0.12 o 
  -2   5   6       12.54       12.13      0.62 o 
  -1   5   6       52.40       55.95      1.61 o 
   0   5   6        0.76        0.56      0.45 o 
   1   5   6        4.11        4.14      0.36 o 
  -8   6   6        0.53        0.51      0.17 o 
  -7   6   6        1.78        1.69      0.23 o 
  -6   6   6       18.79       18.30      0.64 o 
  -5   6   6        8.65        8.64      0.43 o 
  -4   6   6        0.01       -0.01      0.14 o 
  -3   6   6       31.96       31.96      1.31 o 
  -2   6   6       20.78       20.95      1.08 o 
  -1   6   6        0.03        0.03      0.11 o 
   0   6   6        2.84        2.63      0.26 o 
   1   6   6        1.60        1.58      0.31 o 
  -8   7   6        0.00        0.06      0.18 o 
  -7   7   6        0.30        0.22      0.15 o 
  -6   7   6        1.94        1.50      0.24 o 
  -5   7   6        0.37        0.39      0.17 o 
  -4   7   6        1.43        1.55      0.24 o 
  -3   7   6        9.64       11.74      0.71 o 
  -2   7   6        0.19        0.08      0.12 o 
  -1   7   6        0.40        0.34      0.23 o 
  -6   8   6        0.11        0.05      0.14 o 
  -5   8   6        5.85        5.40      0.39 o 
  -4   8   6        1.62        1.35      0.66 o 
  -3   8   6        0.70        0.38      0.25 o 
   0  -9   7        0.07        0.03      0.11 o 
   1  -9   7        3.35        3.34      0.31 o 
   2  -9   7        0.24        0.63      0.17 o 
   3  -9   7       20.36       20.67      0.94 o 
   4  -9   7       15.30       16.21      0.81 o 
   5  -9   7        2.51        2.91      0.39 o 
  -1  -8   7        2.61        3.51      0.32 o 
   0  -8   7       56.92       51.76      1.26 o 
   1  -8   7       37.11       36.78      0.98 o 
   2  -8   7        2.65        2.97      0.27 o 
   3  -8   7       10.99       10.86      0.63 o 
   4  -8   7       16.51       17.95      0.83 o 
   5  -8   7        1.06        1.18      0.27 o 
   6  -8   7        1.55        1.47      0.30 o 
  -3  -7   7        6.23        8.07      0.45 o 
  -2  -7   7        3.54        3.63      0.31 o 
  -1  -7   7        5.91        5.37      0.35 o 
   0  -7   7        0.66        0.73      0.17 o 
   1  -7   7       71.43       69.08      1.46 o 
   2  -7   7       24.16       24.84      0.72 o 
   3  -7   7       13.81       14.48      0.71 o 
   4  -7   7        1.02        0.80      0.22 o 
   5  -7   7        0.32        0.22      0.12 o 
   6  -7   7        3.98        3.68      0.28 o 
   7  -7   7        0.03        0.24      0.14 o 
  -4  -6   7       19.74       25.09      0.82 o 
  -3  -6   7        4.14        4.49      0.33 o 
  -2  -6   7      116.82       95.71      1.90 o 
  -1  -6   7       83.03       74.02      1.54 o 
   0  -6   7       22.10       20.27      0.62 o 
   1  -6   7        0.02       -0.03      0.08 o 
   2  -6   7       26.97       30.77      0.78 o 
   3  -6   7        4.99        4.99      0.39 o 
   4  -6   7        1.50        1.24      0.16 o 
   5  -6   7        1.70        1.27      0.18 o 
   6  -6   7        9.94        9.82      0.46 o 
   7  -6   7        0.25        0.21      0.12 o 
  -5  -5   7       22.07       26.45      0.83 o 
  -4  -5   7       16.69       16.15      0.59 o 
  -3  -5   7        1.34        1.28      0.19 o 
  -2  -5   7        4.26        2.48      0.23 o 
  -1  -5   7      181.79      177.49      3.06 o 
   0  -5   7       31.70       31.54      0.78 o 
   1  -5   7       30.65       29.89      0.84 o 
   2  -5   7        1.37        1.04      0.11 o 
   3  -5   7        0.10        0.25      0.09 o 
   4  -5   7       43.52       41.68      0.94 o 
   5  -5   7        0.29        0.31      0.13 o 
   6  -5   7        5.51        6.04      0.35 o 
   7  -5   7        2.00        2.47      0.26 o 
  -6  -4   7       29.06       36.79      1.02 o 
  -5  -4   7        0.47        0.65      0.16 o 
  -4  -4   7       66.32       52.66      1.19 o 
  -3  -4   7      102.81       84.68      1.67 o 
  -2  -4   7       76.25       66.07      1.33 o 
  -1  -4   7       69.92       65.30      1.29 o 
   0  -4   7        1.41        0.64      0.12 o 
   1  -4   7        5.58        4.21      0.17 o 
   2  -4   7        1.34        1.36      0.11 o 
   3  -4   7       14.47       12.39      0.41 o 
   4  -4   7       69.06       67.10      1.32 o 
   5  -4   7        8.48        7.33      0.71 o 
   6  -4   7        0.04        0.06      0.12 o 
   7  -4   7        8.71        8.23      0.62 o 
  -6  -3   7       12.09       11.67      0.49 o 
  -5  -3   7        0.38        0.45      0.14 o 
  -4  -3   7       24.03       19.96      0.60 o 
  -3  -3   7      166.66      174.06      2.98 o 
  -2  -3   7       34.77       31.46      0.74 o 
  -1  -3   7        7.31        7.41      0.38 o 
   0  -3   7        3.51        3.22      0.15 o 
   1  -3   7       17.23       19.69      0.67 o 
   2  -3   7      169.77      161.36      2.18 o 
   3  -3   7        2.08        2.48      0.20 o 
   4  -3   7       26.00       26.11      1.10 o 
   5  -3   7       33.28       32.70      0.82 o 
   6  -3   7       22.45       22.23      0.69 o 
   7  -3   7        2.88        2.49      0.27 o 
  -7  -2   7        0.03       -0.02      0.10 o 
  -6  -2   7        5.24        3.70      0.26 o 
  -5  -2   7       49.35       40.41      0.95 o 
  -4  -2   7       86.03       82.57      2.59 o 
  -3  -2   7      149.47      139.42      5.73 o 
  -2  -2   7       21.44       25.19      0.48 o 
  -1  -2   7        1.14        0.78      0.08 o 
   0  -2   7        0.30        0.31      0.06 o 
   1  -2   7       12.41       13.17      0.31 o 
   2  -2   7      123.05      115.03      1.95 o 
   3  -2   7       66.33       66.78      1.27 o 
   4  -2   7        4.49        5.06      0.27 o 
   5  -2   7       31.15       27.73      1.13 o 
   6  -2   7        2.40        2.94      0.27 o 
  -7  -1   7        0.46        0.80      0.24 o 
  -6  -1   7       27.59       28.29      0.74 o 
  -5  -1   7       35.02       35.05      0.82 o 
  -4  -1   7        9.07        8.60      0.26 o 
  -3  -1   7        3.77        3.42      0.21 o 
  -2  -1   7       19.57       17.20      0.36 o 
  -1  -1   7       67.72       73.39      1.07 o 
   0  -1   7      176.51      176.97      2.34 o 
   1  -1   7        2.53        1.37      0.11 o 
   2  -1   7       34.73       33.69      0.73 o 
   3  -1   7      110.40      102.68      1.81 o 
   4  -1   7      118.17      122.54      4.48 o 
   5  -1   7       35.93       36.96      1.26 o 
   6  -1   7        1.17        0.91      0.19 o 
  -8   0   7        0.26        0.65      0.22 o 
  -7   0   7        8.00        7.44      0.56 o 
  -6   0   7       25.41       26.36      0.72 o 
  -5   0   7       69.32       72.11      1.45 o 
  -4   0   7       10.34        9.27      0.26 o 
  -3   0   7       11.23        9.35      0.35 o 
  -2   0   7        8.38        6.99      0.34 o 
  -1   0   7        2.17        2.07      0.24 o 
   0   0   7       47.78       44.03      0.70 o 
   1   0   7      146.47      164.10      2.21 o 
   2   0   7       27.09       31.22      0.71 o 
   3   0   7       41.90       36.62      1.47 o 
   4   0   7       16.16       18.27      0.72 o 
   5   0   7        1.34        1.40      0.20 o 
   6   0   7        0.04        0.09      0.13 o 
  -8   1   7        6.89        7.68      0.56 o 
  -7   1   7        1.64        1.60      0.19 o 
  -6   1   7        0.30        0.30      0.12 o 
  -5   1   7        3.37        3.47      0.23 o 
  -4   1   7        6.29        5.26      0.27 o 
  -3   1   7       39.11       40.38      0.89 o 
  -2   1   7       35.43       40.73      0.89 o 
  -1   1   7        4.82        6.13      0.27 o 
   0   1   7       25.90       27.86      0.50 o 
   1   1   7       88.92       82.78      1.22 o 
   2   1   7      204.00      221.72      3.83 o 
   3   1   7      130.79      141.85      2.44 o 
   4   1   7        5.31        4.55      0.29 o 
   5   1   7        8.52       10.64      0.47 o 
  -8   2   7        1.27        1.60      0.21 o 
  -7   2   7       13.30       14.33      0.53 o 
  -6   2   7        0.40        0.42      0.13 o 
  -5   2   7        0.60        0.93      0.15 o 
  -4   2   7        1.99        1.73      0.17 o 
  -3   2   7        0.00        0.02      0.07 o 
  -2   2   7        3.12        3.07      0.46 o 
  -1   2   7      105.26      108.70      1.99 o 
   0   2   7       16.55       18.99      0.54 o 
   1   2   7       13.01       11.46      0.46 o 
   2   2   7       65.82       70.13      2.20 o 
   3   2   7        1.30        1.42      0.26 o 
   4   2   7        0.86        0.78      0.17 o 
  -8   3   7        0.13        0.05      0.11 o 
  -7   3   7        0.04        0.16      0.12 o 
  -6   3   7        0.00        0.00      0.10 o 
  -5   3   7        0.27        0.61      0.14 o 
  -4   3   7        2.59        2.46      0.21 o 
  -3   3   7        9.37        8.25      0.35 o 
  -2   3   7       20.37       22.09      0.62 o 
  -1   3   7       18.18       15.95      0.51 o 
   0   3   7      115.94      125.18      2.33 o 
   1   3   7      145.86      148.23      3.73 o 
   2   3   7        8.73        8.68      0.58 o 
   3   3   7       10.42       13.88      0.77 o 
  -8   4   7        0.04        0.00      0.16 o 
  -7   4   7        0.25        0.41      0.15 o 
  -6   4   7        0.02       -0.01      0.09 o 
  -5   4   7        0.02        0.08      0.10 o 
  -4   4   7        1.68        1.43      0.26 o 
  -3   4   7       48.01       46.28      1.14 o 
  -2   4   7        1.30        1.85      0.20 o 
  -1   4   7        0.31        0.60      0.16 o 
   0   4   7       99.52      108.60      4.50 o 
   1   4   7        0.90        0.26      0.29 o 
   2   4   7        1.22        1.46      0.29 o 
  -8   5   7        0.23        0.40      0.15 o 
  -7   5   7        1.36        1.28      0.21 o 
  -6   5   7        0.05        0.08      0.10 o 
  -5   5   7        1.79        1.51      0.20 o 
  -4   5   7       10.39        9.82      0.43 o 
  -3   5   7        1.27        0.95      0.17 o 
  -2   5   7       27.49       28.60      0.83 o 
  -1   5   7       53.61       54.33      2.58 o 
   1   5   7        9.74       13.00      0.73 o 
  -8   6   7        0.41        0.48      0.16 o 
  -7   6   7        0.05       -0.05      0.11 o 
  -6   6   7        1.96        1.45      0.21 o 
  -5   6   7       17.88       16.13      0.61 o 
  -4   6   7        0.22        0.21      0.26 o 
  -3   6   7        0.15        0.27      0.20 o 
  -2   6   7       57.84       63.24      1.49 o 
   0   6   7        0.10        0.02      0.13 o 
  -7   7   7        0.23        0.21      0.15 o 
  -6   7   7        2.79        2.83      0.31 o 
  -5   7   7        0.02        0.19      0.16 o 
  -4   7   7        3.74        4.67      0.46 o 
  -3   7   7        7.63        9.13      0.66 o 
  -2   7   7        5.14        4.74      0.47 o 
   1  -9   8        4.38        3.67      0.33 o 
   2  -9   8        0.02       -0.03      0.11 o 
   3  -9   8        0.76        1.13      0.27 o 
   4  -9   8       53.24       57.41      1.84 o 
  -1  -8   8        0.03       -0.01      0.12 o 
   0  -8   8        3.75        4.46      0.33 o 
   1  -8   8       19.86       20.76      0.70 o 
   2  -8   8       11.95       13.61      0.55 o 
   3  -8   8        7.76        8.09      0.57 o 
   4  -8   8       20.39       20.71      0.93 o 
   5  -8   8        0.46        0.23      0.22 o 
  -3  -7   8        0.50        0.29      0.15 o 
  -2  -7   8        1.56        2.10      0.36 o 
  -1  -7   8       20.14       16.34      0.60 o 
   0  -7   8        0.33        0.64      0.22 o 
   1  -7   8        0.05        0.06      0.12 o 
   2  -7   8      170.55      180.59      3.18 o 
   3  -7   8       63.56       65.39      1.88 o 
   4  -7   8        1.84        2.16      0.32 o 
   5  -7   8        1.70        1.28      0.29 o 
   6  -7   8        0.29        0.50      0.15 o 
  -4  -6   8        6.34        8.47      0.47 o 
  -3  -6   8        2.28        1.79      0.22 o 
  -2  -6   8        1.43        1.95      0.33 o 
  -1  -6   8       65.06       53.72      2.04 o 
   0  -6   8       41.09       42.99      1.03 o 
   1  -6   8        1.44        1.57      0.20 o 
   2  -6   8      126.45      138.60      2.49 o 
   3  -6   8        0.28        0.08      0.16 o 
   4  -6   8        0.04        0.00      0.10 o 
   5  -6   8        6.04        6.54      0.37 o 
   6  -6   8        1.00        1.12      0.20 o 
  -5  -5   8        6.26        5.67      0.37 o 
  -4  -5   8        1.91        2.56      0.26 o 
  -3  -5   8       35.26       25.97      1.75 o 
  -2  -5   8        0.11        0.01      0.10 o 
  -1  -5   8        0.00        0.17      0.10 o 
   0  -5   8      290.81      294.08      4.81 o 
   1  -5   8      131.52      146.85      2.58 o 
   2  -5   8        2.36        2.71      0.19 o 
   3  -5   8       16.32       15.75      0.51 o 
   4  -5   8        0.00        0.12      0.10 o 
   5  -5   8        0.55        0.41      0.14 o 
   6  -5   8        1.36        1.01      0.19 o 
  -5  -4   8        4.36        3.77      0.29 o 
  -4  -4   8        1.68        1.48      0.20 o 
  -3  -4   8      123.93       90.07      1.75 o 
  -2  -4   8       51.19       49.36      1.09 o 
  -1  -4   8        1.76        1.37      0.30 o 
   0  -4   8      295.05      309.48      6.97 o 
   1  -4   8        1.42        1.76      0.30 o 
   2  -4   8        3.82        3.99      0.23 o 
   3  -4   8        0.29        0.37      0.11 o 
   4  -4   8        0.11        0.10      0.10 o 
   5  -4   8        2.93        2.75      0.24 o 
   6  -4   8        0.02       -0.10      0.31 o 
  -6  -3   8        1.33        1.73      0.22 o 
  -5  -3   8       13.69       10.91      0.45 o 
  -4  -3   8        4.05        3.33      0.25 o 
  -3  -3   8        2.54        3.65      0.24 o 
  -2  -3   8      291.60      294.43      4.77 o 
  -1  -3   8      119.89      136.96      1.90 o 
   0  -3   8        4.53        2.99      0.15 o 
   1  -3   8       92.76      101.33      1.46 o 
   2  -3   8        0.57        0.97      0.13 o 
   3  -3   8        4.31        4.18      0.24 o 
   4  -3   8        3.32        3.38      0.24 o 
   5  -3   8        1.35        1.35      0.19 o 
   6  -3   8        0.51        0.59      0.17 o 
  -7  -2   8        0.40        0.55      0.24 o 
  -6  -2   8        5.37        5.36      0.32 o 
  -5  -2   8      118.27       99.42      2.22 o 
  -4  -2   8       42.69       39.80      0.92 o 
  -3  -2   8        4.65        2.74      0.20 o 
  -2  -2   8      157.52      161.60      2.20 o 
  -1  -2   8        7.70        4.72      0.21 o 
   0  -2   8       33.96       29.46      0.54 o 
   1  -2   8       15.91       14.60      0.34 o 
   2  -2   8        8.91       11.06      0.37 o 
   3  -2   8       31.95       31.34      0.75 o 
   4  -2   8        2.92        3.56      0.24 o 
   5  -2   8        0.20        0.12      0.12 o 
   6  -2   8        0.00        0.07      0.13 o 
  -7  -1   8        0.34        0.48      0.20 o 
  -6  -1   8        2.78        3.06      0.40 o 
  -5  -1   8        3.08        3.25      0.38 o 
  -4  -1   8      177.89      177.31      5.79 o 
  -3  -1   8       41.97       42.44      0.72 o 
  -2  -1   8       20.95       19.08      0.40 o 
  -1  -1   8      108.65      110.15      3.71 o 
   0  -1   8        5.87        6.02      0.29 o 
   1  -1   8       35.69       42.35      0.71 o 
   2  -1   8        1.58        2.88      0.20 o 
   3  -1   8       19.55       18.95      0.55 o 
   4  -1   8        0.04       -0.06      0.09 o 
   5  -1   8        0.15        0.12      0.12 o 
  -7   0   8       44.70       43.32      1.61 o 
  -6   0   8       27.34       25.93      1.11 o 
  -5   0   8        3.81        3.05      0.24 o 
  -4   0   8        4.64        4.75      0.27 o 
  -3   0   8        2.53        2.64      0.40 o 
  -2   0   8       31.91       29.05      0.70 o 
  -1   0   8       25.40       21.43      0.45 o 
   0   0   8       32.61       36.94      0.63 o 
   1   0   8      123.76      130.20      1.81 o 
   2   0   8        2.76        2.98      0.23 o 
   3   0   8        4.04        3.86      0.26 o 
   4   0   8        2.81        3.53      0.27 o 
   5   0   8        0.00       -0.07      0.10 o 
  -8   1   8        0.19        0.23      0.19 o 
  -7   1   8        0.01        0.14      0.12 o 
  -6   1   8       54.85       55.69      1.63 o 
  -5   1   8        7.55        6.81      0.34 o 
  -4   1   8       30.35       30.42      0.77 o 
  -3   1   8       15.20       13.48      0.45 o 
  -2   1   8        0.09        0.14      0.08 o 
  -1   1   8       72.49       78.66      1.53 o 
   0   1   8        0.03        0.02      0.08 o 
   1   1   8       63.32       63.76      1.39 o 
   2   1   8       13.03       12.03      0.42 o 
   3   1   8        9.96        9.66      0.40 o 
   4   1   8        1.34        1.39      0.24 o 
  -8   2   8        8.41        8.54      0.70 o 
  -7   2   8        1.15        1.08      0.19 o 
  -6   2   8        3.40        3.03      0.26 o 
  -5   2   8        0.04        0.01      0.10 o 
  -4   2   8        4.17        4.10      0.26 o 
  -3   2   8        4.80        3.59      0.30 o 
  -2   2   8       13.73       12.83      0.45 o 
  -1   2   8      129.35      130.87      2.38 o 
   0   2   8        1.28        1.33      0.17 o 
   1   2   8        6.54        5.75      0.47 o 
   2   2   8       16.20       15.45      0.81 o 
   3   2   8        0.35        0.83      0.24 o 
   4   2   8        0.15       -0.13      0.18 o 
  -8   3   8        7.61        8.17      0.69 o 
  -7   3   8        0.85        1.13      0.22 o 
  -6   3   8       14.08       14.19      0.54 o 
  -5   3   8        0.06        0.10      0.10 o 
  -4   3   8        2.83        2.36      0.22 o 
  -3   3   8       28.94       30.29      0.80 o 
  -2   3   8        2.05        1.91      0.20 o 
  -1   3   8       55.49       59.39      1.28 o 
   0   3   8       38.33       38.52      0.97 o 
   1   3   8       44.57       41.84      1.46 o 
   2   3   8        0.00        0.00      0.14 o 
   3   3   8        0.77        0.76      0.27 o 
  -8   4   8        1.77        1.81      0.59 o 
  -7   4   8        0.41        0.29      0.15 o 
  -6   4   8        0.10        0.21      0.12 o 
  -5   4   8        0.09        0.19      0.11 o 
  -4   4   8        0.29        0.43      0.13 o 
  -3   4   8       37.56       39.29      0.98 o 
  -2   4   8        5.66        5.18      0.71 o 
  -1   4   8        4.03        4.44      0.31 o 
   0   4   8       14.82       17.11      0.67 o 
   1   4   8        1.38        1.97      0.33 o 
   2   4   8        0.45        0.40      0.20 o 
  -8   5   8        3.49        3.23      0.31 o 
  -7   5   8        0.15        0.10      0.26 o 
  -6   5   8        0.79        0.61      0.16 o 
  -5   5   8        3.30        4.00      0.30 o 
  -4   5   8        1.79        1.15      0.19 o 
  -3   5   8       18.82       20.76      0.68 o 
  -2   5   8       23.05       23.20      0.76 o 
  -1   5   8       48.49       49.24      1.23 o 
   0   5   8        2.33        1.93      0.32 o 
   1   5   8        0.00       -0.01      0.15 o 
  -7   6   8        0.03        0.05      0.13 o 
  -6   6   8        0.02        0.06      0.13 o 
  -5   6   8        5.50        6.28      0.59 o 
  -4   6   8        3.13        3.74      0.32 o 
  -3   6   8        1.89        2.00      0.26 o 
  -2   6   8        3.18        4.36      0.36 o 
  -1   6   8        3.36        3.36      0.43 o 
  -5   7   8        4.32        5.14      0.39 o 
  -4   7   8        5.03        6.00      0.41 o 
  -1  -8   9        0.00        0.16      0.12 o 
   0  -8   9        0.42        0.02      0.11 o 
   1  -8   9        0.02        0.16      0.13 o 
   2  -8   9        1.27        1.13      0.28 o 
   3  -8   9        7.41        7.28      0.54 o 
   4  -8   9       26.77       28.95      1.16 o 
   5  -8   9        0.36        0.51      0.24 o 
  -2  -7   9        1.39        1.96      0.25 o 
  -1  -7   9        0.34        0.44      0.14 o 
   0  -7   9        3.43        3.53      0.31 o 
   1  -7   9        6.98        7.41      0.42 o 
   2  -7   9        7.83        7.65      0.54 o 
   3  -7   9      123.74      133.09      3.33 o 
   4  -7   9        1.86        1.25      0.29 o 
   5  -7   9        0.82        1.04      0.27 o 
  -3  -6   9        1.38        1.69      0.23 o 
  -2  -6   9        7.18        5.87      0.35 o 
  -1  -6   9        0.33        0.64      0.15 o 
   0  -6   9       15.83       14.91      0.53 o 
   1  -6   9        6.63        6.84      0.37 o 
   2  -6   9      105.82      113.50      2.86 o 
   3  -6   9        4.25        5.48      0.46 o 
   4  -6   9       18.20       17.07      0.57 o 
   5  -6   9        0.45        0.62      0.16 o 
   6  -6   9        3.90        3.77      0.52 o 
  -4  -5   9        6.26        7.43      1.07 o 
  -3  -5   9        0.71        0.77      0.17 o 
  -2  -5   9        7.86        5.51      0.32 o 
  -1  -5   9        2.77        2.92      0.24 o 
   0  -5   9       26.95       27.13      0.73 o 
   1  -5   9      503.02      530.91     10.68 o 
   2  -5   9        5.49        4.45      0.40 o 
   3  -5   9        7.69        8.75      0.38 o 
   4  -5   9        4.44        4.19      0.42 o 
   5  -5   9        3.68        3.87      0.29 o 
   6  -5   9        0.55        0.47      0.15 o 
  -5  -4   9        2.90        3.95      0.31 o 
  -4  -4   9       12.76       10.95      0.45 o 
  -3  -4   9        0.00        0.11      0.10 o 
  -2  -4   9       49.47       42.45      0.98 o 
  -1  -4   9        2.46        2.78      0.22 o 
   0  -4   9      141.74      140.78      2.47 o 
   1  -4   9       35.73       40.19      0.73 o 
   2  -4   9       58.11       53.39      1.10 o 
   3  -4   9        0.21        0.22      0.11 o 
   4  -4   9       26.46       25.68      0.72 o 
   5  -4   9        0.42        0.59      0.15 o 
   6  -4   9        0.36        0.35      0.15 o 
  -6  -3   9        4.65        5.93      0.55 o 
  -5  -3   9        0.07        0.10      0.10 o 
  -4  -3   9       16.03       11.61      0.45 o 
  -3  -3   9        1.06        1.45      0.18 o 
  -2  -3   9       27.95       30.74      0.76 o 
  -1  -3   9      951.40      981.83     15.09 o 
   0  -3   9       26.68       29.12      0.57 o 
   1  -3   9       12.46       10.40      0.39 o 
   2  -3   9        0.84        0.49      0.27 o 
   3  -3   9        3.09        2.65      0.22 o 
   4  -3   9        2.49        2.22      0.22 o 
   5  -3   9        0.19        0.74      0.16 o 
  -6  -2   9        3.19        2.47      0.39 o 
  -5  -2   9        0.06        0.05      0.13 o 
  -4  -2   9       51.52       43.54      0.98 o 
  -3  -2   9       28.42       30.20      0.73 o 
  -2  -2   9       47.88       48.62      2.11 o 
  -1  -2   9      130.66      143.01      2.36 o 
   0  -2   9       99.42       96.61      1.41 o 
   1  -2   9        3.93        4.15      0.18 o 
   2  -2   9       59.10       56.48      1.26 o 
   3  -2   9        0.01        0.19      0.12 o 
   4  -2   9        1.26        1.05      0.17 o 
   5  -2   9        4.38        4.65      0.31 o 
  -7  -1   9        0.83        0.65      0.26 o 
  -6  -1   9       16.15       15.01      0.84 o 
  -5  -1   9        1.93        2.90      0.39 o 
  -4  -1   9       12.16       14.42      0.77 o 
  -3  -1   9      710.46      720.46     11.54 o 
  -2  -1   9       47.52       50.11      1.08 o 
  -1  -1   9        0.80        0.09      0.06 o 
   0  -1   9        1.22        0.69      0.11 o 
   1  -1   9        0.19        0.19      0.09 o 
   2  -1   9        4.00        3.64      0.24 o 
   3  -1   9        4.51        3.73      0.25 o 
   4  -1   9        4.80        4.65      0.65 o 
   5  -1   9        2.01        2.03      0.24 o 
  -7   0   9        0.21        0.26      0.19 o 
  -5   0   9       25.64       29.44      1.05 o 
  -4   0   9        1.98        2.82      0.24 o 
  -3   0   9      143.55      155.29      2.77 o 
  -2   0   9       50.80       51.89      1.11 o 
  -1   0   9        3.91        3.47      0.22 o 
   0   0   9       27.86       24.92      0.66 o 
   1   0   9        0.21        0.16      0.14 o 
   2   0   9        1.41        1.09      0.16 o 
   3   0   9        4.43        4.43      0.29 o 
   4   0   9        0.48        0.93      0.18 o 
  -8   1   9        5.79        6.06      0.55 o 
  -7   1   9        0.00       -0.09      0.15 o 
  -6   1   9        4.73        5.27      0.32 o 
  -5   1   9      244.03      268.34      4.60 o 
  -4   1   9       21.03       20.66      0.63 o 
  -3   1   9        0.29        0.24      0.11 o 
  -2   1   9        7.62        5.63      0.29 o 
  -1   1   9        0.00        0.05      0.07 o 
   0   1   9        4.09        3.67      0.35 o 
   1   1   9       11.54        9.81      0.61 o 
   2   1   9        2.33        1.81      0.32 o 
   3   1   9        0.76        0.80      0.26 o 
   4   1   9        1.80        2.53      0.41 o 
  -8   2   9       10.98       11.99      0.54 o 
  -7   2   9        9.56       10.46      0.48 o 
  -6   2   9        0.08        0.11      0.14 o 
  -5   2   9       48.15       52.44      1.53 o 
  -4   2   9        5.39        5.27      0.31 o 
  -3   2   9        1.80        1.61      0.20 o 
  -2   2   9        1.29        1.33      0.17 o 
  -1   2   9        1.34        1.53      0.18 o 
   0   2   9        4.00        3.73      0.25 o 
   1   2   9        0.67        0.40      0.20 o 
   2   2   9        0.20        0.18      0.18 o 
   3   2   9        0.74        0.55      0.26 o 
  -8   3   9        1.18        1.02      0.20 o 
  -7   3   9       50.20       54.04      1.31 o 
  -6   3   9        2.95        2.70      0.42 o 
  -5   3   9        0.44        0.48      0.15 o 
  -4   3   9        5.10        4.17      0.28 o 
  -3   3   9        0.07        0.11      0.10 o 
  -2   3   9        4.16        3.03      0.25 o 
  -1   3   9        2.77        3.00      0.25 o 
   0   3   9        2.67        2.62      0.25 o 
   1   3   9        0.12        0.06      0.15 o 
   2   3   9        0.57        0.56      0.24 o 
  -7   4   9        5.99        6.89      0.41 o 
  -6   4   9        0.09        0.05      0.12 o 
  -5   4   9        1.11        1.04      0.21 o 
  -4   4   9        0.00        0.01      0.10 o 
  -3   4   9        2.58        2.24      0.23 o 
  -2   4   9        7.52        6.74      0.37 o 
  -1   4   9        0.01        0.07      0.11 o 
   0   4   9        0.78        0.69      0.24 o 
   1   4   9        0.27        0.33      0.21 o 
  -7   5   9        1.68        1.46      0.24 o 
  -6   5   9        0.59        0.61      0.20 o 
  -5   5   9        0.06        0.09      0.12 o 
  -4   5   9        2.22        1.98      0.24 o 
  -3   5   9        0.00       -0.07      0.11 o 
  -2   5   9        3.84        4.28      0.35 o 
  -1   5   9        0.71        0.46      0.19 o 
  -6   6   9        0.10       -0.08      0.12 o 
  -5   6   9        0.42        0.19      0.15 o 
  -4   6   9        3.87        4.57      0.37 o 
  -3   6   9        0.05        0.13      0.15 o 
   1  -8  10        0.67        0.77      0.19 o 
   2  -8  10        3.20        3.99      0.45 o 
   3  -8  10        0.98        0.91      0.27 o 
  -1  -7  10        0.10        0.09      0.12 o 
   0  -7  10       13.91       15.29      0.85 o 
   1  -7  10        1.54        1.67      0.23 o 
   2  -7  10        0.14        0.29      0.18 o 
   3  -7  10        0.30        0.46      0.21 o 
   4  -7  10        6.75        6.44      0.51 o 
  -3  -6  10        1.43        1.62      0.23 o 
  -2  -6  10       14.18       12.85      0.72 o 
  -1  -6  10        3.10        2.66      0.26 o 
   0  -6  10        6.89        7.24      0.37 o 
   1  -6  10        0.02       -0.06      0.10 o 
   2  -6  10       13.42       15.48      0.76 o 
   3  -6  10        6.72        6.93      0.51 o 
   4  -6  10        0.28        0.53      0.20 o 
   5  -6  10       11.90       10.72      0.48 o 
  -4  -5  10        6.49        9.28      0.46 o 
  -3  -5  10        1.08        0.97      0.18 o 
  -2  -5  10       22.65       24.17      0.73 o 
  -1  -5  10        0.63        0.82      0.19 o 
   0  -5  10       10.46       10.13      0.42 o 
   1  -5  10        0.01        0.14      0.17 o 
   2  -5  10       48.71       49.03      1.50 o 
   3  -5  10        0.03        0.07      0.09 o 
   4  -5  10        0.11        0.22      0.16 o 
   5  -5  10        5.84        5.85      0.35 o 
  -5  -4  10        0.28        0.23      0.19 o 
  -4  -4  10        7.68        7.47      0.47 o 
  -3  -4  10        1.41        1.02      0.17 o 
  -2  -4  10        2.53        2.29      0.22 o 
  -1  -4  10        0.32        0.63      0.14 o 
   0  -4  10       80.22       89.91      1.72 o 
   1  -4  10       45.66       42.69      0.94 o 
   2  -4  10        0.03        0.03      0.22 o 
   3  -4  10       35.64       31.66      0.81 o 
   4  -4  10        6.59        5.90      0.33 o 
   5  -4  10        0.90        0.99      0.19 o 
  -5  -3  10        0.88        0.59      0.23 o 
  -4  -3  10        9.24       10.44      0.71 o 
  -3  -3  10        4.89        5.66      0.30 o 
  -2  -3  10       30.97       31.25      0.78 o 
  -1  -3  10        6.54        5.79      0.89 o 
   0  -3  10      176.12      184.26      2.53 o 
   1  -3  10        3.42        3.71      0.23 o 
   2  -3  10        0.52        0.60      0.13 o 
   3  -3  10       22.66       20.16      0.61 o 
   4  -3  10        0.24        0.68      0.16 o 
   5  -3  10        0.00        0.28      0.17 o 
  -6  -2  10        0.01        0.16      0.18 o 
  -5  -2  10        0.65        0.37      0.21 o 
  -4  -2  10        0.08       -0.08      0.14 o 
  -3  -2  10        0.43        0.26      0.18 o 
  -2  -2  10      115.67      123.54      2.27 o 
  -1  -2  10      110.47      104.48      1.53 o 
   0  -2  10        0.40        0.62      0.10 o 
   1  -2  10       48.07       41.08      0.90 o 
   2  -2  10        5.78        4.78      0.27 o 
   3  -2  10        3.89        3.87      0.26 o 
   4  -2  10        0.12        0.09      0.11 o 
  -7  -1  10        0.00       -0.11      0.16 o 
  -6  -1  10        1.33        1.13      0.30 o 
  -5  -1  10        3.02        2.77      0.39 o 
  -4  -1  10       14.14       13.08      0.75 o 
  -3  -1  10       28.25       27.66      0.75 o 
  -2  -1  10      319.51      314.48      5.24 o 
  -1  -1  10       15.04       15.22      0.49 o 
   0  -1  10        4.02        3.95      0.24 o 
   1  -1  10       27.30       21.72      0.93 o 
   2  -1  10        1.32        1.75      0.19 o 
   3  -1  10        0.00       -0.13      0.09 o 
   4  -1  10       22.27       27.40      0.79 o 
  -7   0  10        2.48        2.11      0.38 o 
  -6   0  10        0.02        0.21      0.18 o 
  -5   0  10        3.87        3.90      0.61 o 
  -4   0  10       43.82       43.83      1.31 o 
  -3   0  10       82.08       79.16      1.61 o 
  -2   0  10        1.03        1.16      0.16 o 
  -1   0  10       41.24       36.59      0.89 o 
   0   0  10        0.03        0.31      0.11 o 
   1   0  10       17.44       16.88      0.84 o 
   2   0  10        3.40        2.91      0.37 o 
   3   0  10        0.02        0.09      0.20 o 
  -7   1  10        1.42        1.78      0.35 o 
  -6   1  10        1.17        1.14      0.19 o 
  -5   1  10       25.74       26.99      0.79 o 
  -4   1  10      254.06      263.00      4.53 o 
  -3   1  10        6.95        6.69      0.35 o 
  -2   1  10        4.01        3.51      0.25 o 
  -1   1  10        9.78        6.73      0.33 o 
   0   1  10        2.42        2.70      0.22 o 
   1   1  10        1.71        1.55      0.30 o 
   2   1  10       20.49       26.12      1.16 o 
   3   1  10        6.38        7.34      0.62 o 
  -7   2  10        3.45        3.68      0.31 o 
  -6   2  10        3.78        3.54      0.30 o 
  -5   2  10       16.92       17.36      0.63 o 
  -4   2  10        2.22        2.05      0.47 o 
  -3   2  10       21.21       20.59      0.65 o 
  -2   2  10        2.68        3.04      0.25 o 
  -1   2  10       24.76       23.08      0.85 o 
   0   2  10        3.70        3.85      0.42 o 
   1   2  10        0.76        1.34      0.31 o 
   2   2  10        0.78        1.14      0.31 o 
  -7   3  10       10.10       11.36      0.53 o 
  -6   3  10       98.00      109.16      2.24 o 
  -5   3  10        0.20        0.48      0.35 o 
  -4   3  10        0.53        0.71      0.16 o 
  -3   3  10        1.81        1.80      0.22 o 
  -2   3  10        1.17        1.44      0.20 o 
  -1   3  10        5.31        4.87      0.31 o 
   0   3  10        4.70        6.35      0.53 o 
   1   3  10        5.05        6.09      0.54 o 
  -7   4  10        0.95        1.23      0.23 o 
  -6   4  10        2.07        1.60      0.25 o 
  -5   4  10        4.64        5.12      0.35 o 
  -4   4  10        1.91        2.10      0.31 o 
  -3   4  10       10.53       11.31      0.50 o 
  -2   4  10        1.37        1.82      0.24 o 
  -1   4  10        1.54        1.70      0.37 o 
   0   4  10        1.72        1.95      0.35 o 
  -6   5  10        0.02        0.05      0.12 o 
  -5   5  10        0.51        0.74      0.18 o 
  -4   5  10        0.34        0.33      0.16 o 
  -3   5  10        3.24        3.44      0.32 o 
  -2   5  10        0.25        0.62      0.19 o 
   0  -7  11        0.22        0.58      0.21 o 
   1  -7  11        0.83        0.73      0.24 o 
   2  -7  11        2.54        1.75      0.33 o 
   3  -7  11        0.61        0.70      0.25 o 
  -2  -6  11        0.25        0.27      0.14 o 
  -1  -6  11        1.00        1.81      0.23 o 
   0  -6  11        3.06        3.35      0.29 o 
   1  -6  11        0.97        1.24      0.28 o 
   2  -6  11       11.44       12.25      0.68 o 
   3  -6  11        2.70        3.14      0.38 o 
   4  -6  11        0.20        0.16      0.17 o 
  -3  -5  11        6.21        5.30      0.33 o 
  -2  -5  11        0.20       -0.06      0.14 o 
  -1  -5  11        0.01       -0.05      0.12 o 
   0  -5  11       15.29       14.87      0.58 o 
   1  -5  11        0.44        0.38      0.19 o 
   2  -5  11        1.63        1.76      0.29 o 
   3  -5  11        1.41        1.76      0.21 o 
   4  -5  11        1.11        0.83      0.17 o 
  -4  -4  11        3.40        3.46      0.46 o 
  -3  -4  11        0.14        0.14      0.13 o 
  -2  -4  11        3.43        3.27      0.26 o 
  -1  -4  11        6.82        7.18      0.36 o 
   0  -4  11       24.86       26.42      0.72 o 
   1  -4  11        3.21        3.61      0.35 o 
   2  -4  11        2.33        2.06      0.23 o 
   3  -4  11        0.75        0.46      0.13 o 
   4  -4  11        2.14        0.95      0.18 o 
  -5  -3  11        9.37       10.03      0.74 o 
  -4  -3  11        1.05        0.68      0.27 o 
  -3  -3  11        5.56        6.01      0.53 o 
  -2  -3  11       16.25       15.77      0.84 o 
  -1  -3  11        0.00        0.14      0.10 o 
   0  -3  11        4.26        3.93      0.20 o 
   1  -3  11        0.95        1.09      0.16 o 
   2  -3  11        0.06        0.02      0.09 o 
   3  -3  11        6.93        6.15      0.33 o 
   4  -3  11        1.32        1.82      0.23 o 
  -5  -2  11        1.50        0.76      0.27 o 
  -4  -2  11        1.40        1.21      0.30 o 
  -3  -2  11       16.81       17.49      0.90 o 
  -2  -2  11       11.57       10.89      0.66 o 
  -1  -2  11        0.81        1.15      0.19 o 
   0  -2  11        5.99        4.35      0.26 o 
   1  -2  11        5.55        3.85      0.39 o 
   2  -2  11       23.99       20.20      0.63 o 
   3  -2  11        1.17        1.85      0.21 o 
   4  -2  11        3.22        3.22      0.29 o 
  -6  -1  11        0.26        0.31      0.20 o 
  -5  -1  11        9.78       11.52      0.75 o 
  -3  -1  11        0.03        0.14      0.10 o 
  -2  -1  11        5.06        4.52      0.55 o 
  -1  -1  11       13.12       13.25      0.48 o 
   0  -1  11        0.16        0.19      0.16 o 
   1  -1  11        5.39        4.29      0.42 o 
   2  -1  11        3.83        4.19      0.45 o 
   3  -1  11        1.49        2.37      0.39 o 
  -6   0  11        0.04       -0.04      0.18 o 
  -5   0  11       11.95       12.32      0.76 o 
  -4   0  11        0.38        0.49      0.14 o 
  -3   0  11       21.31       22.74      1.17 o 
  -2   0  11       10.32        8.07      0.42 o 
  -1   0  11        6.37        5.36      0.51 o 
   0   0  11       48.70       45.34      1.55 o 
   1   0  11        0.11       -0.04      0.14 o 
   2   0  11        3.45        3.28      0.43 o 
  -6   1  11        0.15        0.42      0.13 o 
  -5   1  11        0.03        0.03      0.10 o 
  -4   1  11        6.74        6.28      0.36 o 
  -3   1  11       21.49       19.83      0.65 o 
  -2   1  11        0.21        0.22      0.13 o 
  -1   1  11        1.07        1.26      0.27 o 
   0   1  11        7.03        7.67      0.57 o 
   1   1  11        0.04        0.27      0.18 o 
   2   1  11        0.41        0.18      0.23 o 
  -6   2  11        0.10        0.36      0.19 o 
  -5   2  11       23.23       22.88      0.75 o 
  -4   2  11       10.03        9.17      0.44 o 
  -3   2  11        3.40        3.97      0.29 o 
  -2   2  11       31.92       28.66      0.82 o 
  -1   2  11        0.24        0.18      0.11 o 
   0   2  11        2.11        1.72      0.33 o 
   1   2  11        4.90        5.46      0.52 o 
  -6   3  11        6.10        6.74      0.42 o 
  -5   3  11       17.31       16.54      0.63 o 
  -4   3  11        1.30        1.05      0.19 o 
  -3   3  11        0.09        0.08      0.12 o 
  -2   3  11        5.09        4.42      0.32 o 
  -1   3  11        0.02       -0.02      0.11 o 
   0   3  11        0.01       -0.16      0.16 o 
  -5   4  11        0.97        1.33      0.22 o 
  -4   4  11        9.19       10.22      0.50 o 
  -3   4  11        0.14        0.14      0.14 o 
  -2   4  11        1.53        1.34      0.23 o 
  -1  -6  12        0.90        0.92      0.20 o 
   0  -6  12        0.82        1.18      0.27 o 
   1  -6  12        3.93        4.55      0.43 o 
   2  -6  12        3.75        4.15      0.44 o 
  -2  -5  12       17.96       26.02      0.90 o 
  -1  -5  12        0.27        0.47      0.15 o 
   0  -5  12        0.06       -0.01      0.14 o 
   1  -5  12        1.47        2.44      0.33 o 
   2  -5  12        0.91        1.24      0.26 o 
   3  -5  12        2.52        3.47      0.38 o 
  -3  -4  12        3.15        2.87      0.45 o 
  -2  -4  12        1.05        0.79      0.27 o 
  -1  -4  12        0.01       -0.14      0.14 o 
   0  -4  12        1.68        1.79      0.27 o 
   1  -4  12        0.11        0.17      0.14 o 
   2  -4  12        6.11        6.28      0.34 o 
   3  -4  12        0.15        0.23      0.12 o 
  -4  -3  12        6.07        9.25      0.70 o 
  -3  -3  12        0.01       -0.08      0.13 o 
  -2  -3  12        2.64        3.29      0.42 o 
  -1  -3  12        0.16        0.59      0.24 o 
   1  -3  12        2.96        3.95      0.42 o 
   2  -3  12       14.17       12.86      0.75 o 
   3  -3  12        0.18        0.31      0.12 o 
  -5  -2  12        1.57        2.21      0.40 o 
  -4  -2  12        0.33        0.06      0.16 o 
  -3  -2  12        1.47        2.85      0.41 o 
  -2  -2  12        0.00        0.00      0.13 o 
  -1  -2  12        3.21        3.84      0.26 o 
   0  -2  12        9.07        9.19      0.59 o 
   1  -2  12        0.41        0.41      0.21 o 
   2  -2  12        8.21       10.21      0.69 o 
  -5  -1  12        0.02       -0.12      0.13 o 
  -4  -1  12        2.42        2.50      0.37 o 
  -3  -1  12        0.96        0.61      0.22 o 
  -2  -1  12        3.37        3.86      0.27 o 
  -1  -1  12        0.00        0.11      0.09 o 
   0  -1  12       15.57       13.97      0.77 o 
   1  -1  12        2.01        1.37      0.31 o 
   2  -1  12        0.20        0.23      0.21 o 
  -5   0  12        0.58        0.87      0.27 o 
  -4   0  12        0.00        0.08      0.10 o 
  -3   0  12        8.83        8.95      0.42 o 
  -2   0  12        4.33        4.02      0.27 o 
  -1   0  12        2.68        3.19      0.26 o 
   0   0  12        2.27        3.51      0.41 o 
   1   0  12        1.17        2.13      0.36 o 
  -5   1  12        2.10        1.65      0.22 o 
  -4   1  12        0.18        0.38      0.14 o 
  -3   1  12        1.93        1.73      0.22 o 
  -2   1  12        3.19        3.02      0.27 o 
  -1   1  12        1.77        1.33      0.19 o 
   0   1  12        1.19        1.21      0.30 o 
  -5   2  12        3.30        3.76      0.31 o 
  -4   2  12        0.07        0.09      0.11 o 
  -3   2  12        2.57        2.80      0.27 o 
  -2   2  12        0.21        0.03      0.10 o 
  -1   2  12        0.88        0.53      0.22 o 
  -4   3  12        0.00        0.09      0.12 o 
  -3   3  12        0.72        0.80      0.19 o 
   0  -5  13        0.53        1.00      0.25 o 
  -2  -4  13        2.52        2.61      0.43 o 
  -1  -4  13        0.23        0.00      0.19 o 
  -3  -3  13        4.19        6.12      0.59 o 
  -2  -3  13        0.41        0.60      0.23 o 
  -1  -3  13        0.21        0.64      0.19 o 
   1  -3  13        0.02        0.06      0.17 o 
  -3  -2  13        0.24        0.42      0.19 o 
  -2  -2  13       30.24       29.31      1.22 o 
  -1  -2  13        2.05        1.99      0.31 o 
   0  -2  13        0.53        1.00      0.26 o 
   1  -2  13        2.00        1.76      0.33 o 
  -4  -1  13        0.63        0.89      0.27 o 
  -3  -1  13        0.34        1.12      0.28 o 
  -2  -1  13        0.23        0.00      0.10 o 
  -1  -1  13        0.01        0.18      0.16 o 
   0  -1  13        3.62        4.07      0.45 o 
  -4   0  13        9.34        9.98      0.47 o 
  -3   0  13        0.83        0.91      0.18 o 
  -2   0  13        0.01        0.07      0.09 o 
  -1   0  13        5.14        4.59      0.46 o 
  -3   1  13        0.20        0.37      0.13 o 
  -2   1  13        3.04        4.22      0.31 o 
                                                 
